# Supplementary material for: DNA‐metabarcoding supports trophic flexibility and reveals new prey species for the Galapagos sea lion
Source: Ecol Evol. 2024 Mar 1;14(3):e10921. doi: 10.1002/ece3.10921 (PMC10905234; doi:10.1002/ece3.10921)
Supplement: Supplementary file 1 — Data S1–S2. [file ECE3-14-e10921-s001.zip]

Archive with 2 entries (2 files):
- ece310921-sup-0001-DataS1.xlsx
- ece310921-sup-0002-DataS2.fasta
