# Supplementary material for: DNA‐metabarcoding supports trophic flexibility and reveals new prey species for the Galapagos sea lion
Source: Ecol Evol. 2024 Mar 1;14(3):e10921. doi: 10.1002/ece3.10921 (PMC10905234; doi:10.1002/ece3.10921)
Supplement: Supplementary file 1 — Data S1–S2. [file ECE3-14-e10921-s001.zip › ece310921-sup-0001-DataS1.xlsx]

## Sheet: 1.Prey OTU reads - indiv
OTU_ID	midori_taxa_hit	Class	Order	Family	max_assig_species_taxa	Habitat	Trophic_level	id%	reads_sum	ZE05	ZE06	ZE07	ZE08	ZE10	ZE11	ZE13	ZE14	ZE15	ZE16	ZE19	ZE20	ZE21	ZE22	ZE63	ZE64	ZE65	ZE66	ZE67	ZE68	ZE69	ZE72	ZE74	ZF05	ZF08	ZF09	ZF12	ZF13	ZF15	ZF18	ZF20	ZF22	ZF23	ZF24	ZF25	ZF26	ZF28	ZF30	ZF31	ZF54
OTU_001	family_Congridae;species_Bathyuroconger vicinus	Actinopterygii	Anguilliformes	Congridae	Gnathophis sp.	Rocky bottom	Carnivore-3 (4.1-4.5)	0.9103	120	0	0	0	0	0	0	0	0	0	0	0	0	0	0	0	0	0	0	0	0	0	0	0	0	0	0	0	0	0	0	0	0	0	0	0	0	0	0	0	0
OTU_002	family_Congridae;species_Gnathophis nystromi	Actinopterygii	Anguilliformes	Congridae	Gnathophis sp.	Rocky bottom	Carnivore-3 (4.1-4.5)	0.993	30	0	4	0	0	0	0	0	0	0	0	0	0	0	0	0	0	0	0	0	0	0	0	0	0	0	2	0	0	0	0	0	0	0	0	0	0	0	24	0	0
OTU_003	family_Muraenidae;species_Gymnothorax saxicola	Actinopterygii	Anguilliformes	Muraenidae	Undef. Muraenidae	Undefined	Undefined	0.8797	125	0	0	0	0	0	0	0	0	0	0	0	0	0	0	0	0	0	0	0	0	0	0	0	0	0	0	0	0	0	0	0	0	0	0	0	0	0	0	0	0
OTU_005	family_Ophichthidae;species_Ophichthus triserialis	Actinopterygii	Anguilliformes	Ophichthidae	Ophichthus triserialis	Rocky bottom (deep)	Carnivore-2 (3.6-4.0)	0.9756	24	0	0	0	0	0	0	0	0	0	0	0	0	0	0	0	0	0	0	0	0	0	0	0	0	0	0	0	0	0	0	0	0	0	0	0	0	0	0	0	0
OTU_007	family_Ophichthidae;species_Ophichthus rex	Actinopterygii	Anguilliformes		Undef. Anguilliformes	Undefined	Undefined	0.8706	21	0	0	0	0	0	0	0	0	0	0	0	0	0	0	0	0	0	0	0	0	0	0	0	0	0	0	0	0	0	0	0	0	0	0	0	0	0	0	0	0
OTU_008	family_Argentinidae;species_Argentina sialis	Actinopterygii	Argentiniformes	Argentinidae	Argentina sp.	Rocky bottom	Carnivore-1 (3.1-3.5)	0.9881	4416	0	0	0	0	0	0	0	0	0	0	0	0	0	0	0	0	0	0	0	0	0	0	0	0	0	0	0	0	0	2099	0	0	0	0	0	0	0	0	0	0
OTU_009	family_Ateleopodidae;species_Guentherus altivela	Actinopterygii	Ateleopodiformes	Ateleopodidae	Guentherus altivela	Rocky bottom (deep)	Carnivore-1 (3.1-3.5)	0.9962	7	0	0	0	0	0	0	0	0	0	0	0	0	0	0	0	0	0	0	0	0	0	0	0	0	0	0	0	0	0	0	0	0	0	0	0	0	0	0	0	0
OTU_010	family_Aulopidae;species_Aulopus filamentosus	Actinopterygii	Aulopiformes	Aulopidae	Aulopus sp.	Rocky bottom	Carnivore-2 (3.6-4.0)	1	886	0	0	0	0	0	0	0	0	0	46	0	0	0	0	0	0	0	0	0	0	24	0	0	447	0	0	0	0	0	0	0	0	0	0	0	0	0	0	0	0
OTU_011	family_Chlorophthalmidae;species_Chlorophthalmus agassizi	Actinopterygii	Aulopiformes	Chlorophthalmidae	Chlorophthalmus sp.	Rocky bottom (deep)	Carnivore-2 (3.6-4.0)	0.9414	31693	0	0	84	102	0	0	0	0	0	69	0	0	0	40	5263	0	0	0	0	0	0	0	30	0	0	0	0	0	0	265	0	0	0	0	0	0	0	0	0	0
OTU_012	family_Chlorophthalmidae;species_Chlorophthalmus agassizi	Actinopterygii	Aulopiformes	Chlorophthalmidae	Chlorophthalmus sp.	Rocky bottom (deep)	Carnivore-2 (3.6-4.0)	0.9121	7	0	0	0	0	0	0	0	0	0	0	0	2	0	0	0	0	0	0	0	0	0	0	0	0	0	0	0	0	0	0	0	0	0	0	0	0	0	0	0	0
OTU_020	family_Synodontidae;species_Synodus lacertinus	Actinopterygii	Aulopiformes	Synodontidae	Synodus lacertinus	Rocky bottom	Carnivore-3 (4.1-4.5)	0.9962	133	0	0	0	0	0	0	0	0	0	0	0	0	0	0	0	0	0	0	0	0	0	0	0	0	0	0	0	0	0	0	0	0	0	0	0	0	0	0	0	0
OTU_021	family_Exocoetidae;species_Cheilopogon cyanopterus	Actinopterygii	Beloniformes	Exocoetidae	Cheilopogon sp.	Epipelagic	Carnivore-2 (3.6-4.0)	0.9962	20	0	0	0	0	0	0	0	0	0	0	0	0	0	0	0	0	0	0	0	0	0	0	0	0	0	0	0	0	0	0	0	0	0	0	0	0	0	0	0	0
OTU_023	family_Labrisomidae;species_Auchenionchus microcirrhis	Actinopterygii	Blenniiformes		Undef. Blenniiformes	Undefined	Undefined	0.8689	8	0	0	0	0	0	0	0	0	0	0	0	0	0	0	0	0	0	0	0	0	0	0	0	0	0	0	0	0	0	0	0	0	0	0	0	0	0	0	0	0
OTU_024	family_Carangidae;species_Decapterus macarellus	Actinopterygii	Carangiformes	Carangidae	Decapterus macarellus	Mesopelagic	Carnivore-2 (3.6-4.0)	0.9965	337	0	0	0	0	0	0	0	0	0	0	0	0	0	0	0	0	0	0	0	0	0	0	0	0	0	0	0	0	0	0	0	0	0	0	0	0	0	0	0	0
OTU_025	family_Carangidae;species_Decapterus muroadsi	Actinopterygii	Carangiformes	Carangidae	Decapterus muroadsi	Epipelagic	Carnivore-1 (3.1-3.5)	1	306	0	291	0	0	0	0	0	0	0	0	0	0	0	0	0	0	0	0	0	0	0	0	0	0	0	0	0	0	0	0	0	0	0	0	0	0	0	0	0	0
OTU_027	family_Carangidae;species_Selar crumenophthalmus	Actinopterygii	Carangiformes	Carangidae	Selar crumenophthalmus	Rocky bottom	Carnivore-2 (3.6-4.0)	1	2833	0	0	0	0	0	0	0	0	0	0	0	0	2	0	0	0	0	0	0	0	0	0	0	0	0	0	0	0	0	0	0	0	0	0	0	0	0	0	0	0
OTU_028	family_Carangidae;species_Trachurus symmetricus	Actinopterygii	Carangiformes	Carangidae	Trachurus symmetricus	Mesopelagic	Carnivore-2 (3.6-4.0)	1	731	0	75	0	0	0	0	0	27	0	0	0	0	0	0	0	105	0	8	0	0	0	8	0	0	0	0	0	0	0	93	33	0	0	0	79	0	0	0	148	0
OTU_030	family_Chaetodontidae;species_Johnrandallia nigrirostris	Actinopterygii	Chaetodontiformes	Chaetodontidae	Johnrandallia nigrirostris	Rocky bottom	Planktivore-2 (2.6-3.0)	1	256	0	0	0	0	0	0	0	0	256	0	0	0	0	0	0	0	0	0	0	0	0	0	0	0	0	0	0	0	0	0	0	0	0	0	0	0	0	0	0	0
OTU_032	family_Clupeidae;species_Opisthonema medirastre	Actinopterygii	Clupeiformes	Clupeidae	Opisthonema medirastre	Epipelagic	Carnivore-1 (3.1-3.5)	1	45	0	0	0	0	0	0	0	0	0	0	0	0	0	0	0	0	0	0	0	0	0	0	0	0	0	0	0	0	0	0	0	0	0	0	0	0	0	0	0	0
OTU_033	family_Clupeidae;species_Sardinops sagax	Actinopterygii	Clupeiformes	Clupeidae	Sardinops sagax	Epipelagic	Planktivore-2 (2.6-3.0)	1	126404	0	0	0	0	163	9481	0	0	0	0	1024	119	179	0	0	0	0	0	90	257	0	0	0	9582	144	0	4973	0	152	77	300	343	468	1040	4457	466	31350	0	516	232
OTU_035	family_Clupeidae;species_Sardinops sagax	Actinopterygii	Clupeiformes	Clupeidae	Sardinops sagax	Epipelagic	Planktivore-2 (2.6-3.0)	0.9692	4	0	0	0	0	0	0	0	0	0	0	0	0	0	0	0	0	0	0	0	0	0	0	0	0	0	0	0	0	0	0	0	0	0	0	0	0	0	0	0	0
OTU_045	family_Dussumieriidae;species_Etrumeus acuminatus	Actinopterygii	Clupeiformes	Dussumieriidae	Etrumeus acuminatus	Epipelagic	Carnivore-1 (3.1-3.5)	0.9962	749	0	0	0	0	0	0	0	0	0	0	0	0	0	0	0	0	0	0	0	0	0	0	0	0	17	0	0	0	0	0	0	0	0	0	0	0	0	0	0	0
OTU_046	family_Macrouridae;species_Coelorinchus scaphopsis	Actinopterygii	Gadiformes	Macrouridae	Coelorinchus sp.	Rocky bottom (deep)	Carnivore-1 (3.1-3.5)	0.9924	1650	0	0	0	0	0	0	0	0	0	0	0	0	0	0	0	0	0	0	0	0	0	0	0	0	0	0	0	0	0	51	0	0	0	0	0	0	0	0	0	0
OTU_047	family_Macrouridae;species_Coryphaenoides acrolepis	Actinopterygii	Gadiformes	Macrouridae	Coryphaenoides sp.	Undefined	Undefined	0.9816	17	0	0	0	0	0	0	0	0	0	0	0	0	0	0	0	0	0	0	0	0	0	0	0	0	0	0	0	0	0	0	0	0	0	0	0	0	0	0	0	0
OTU_048	family_Moridae;species_Gadella jordani	Actinopterygii	Gadiformes	Moridae	Gadella sp.	Rocky bottom (deep)	Carnivore-1 (3.1-3.5)	0.9923	10	0	0	0	0	0	0	0	0	0	0	0	0	0	0	0	0	0	0	0	0	0	0	10	0	0	0	0	0	0	0	0	0	0	0	0	0	0	0	0	0
OTU_049	family_Moridae;species_Laemonema goodebeanorum	Actinopterygii	Gadiformes	Moridae	Laemonema sp.	Rocky bottom (deep)	Carnivore-1 (3.1-3.5)	0.9772	9	0	0	0	0	0	0	0	0	0	0	0	0	0	0	0	0	0	0	0	0	0	0	0	0	0	0	0	0	0	0	0	0	0	0	0	0	0	0	0	0
OTU_050	family_Moridae;species_Laemonema goodebeanorum	Actinopterygii	Gadiformes	Moridae	Laemonema sp.	Rocky bottom (deep)	Carnivore-1 (3.1-3.5)	0.9549	16	0	0	0	0	0	0	0	0	0	0	0	0	0	0	0	0	0	0	0	0	0	0	16	0	0	0	0	0	0	0	0	0	0	0	0	0	0	0	0	0
OTU_051	family_Moridae;species_Physiculus rastrelliger	Actinopterygii	Gadiformes	Moridae	Physiculus rastrelliger	Rocky bottom	Carnivore-1 (3.1-3.5)	1	177	0	0	0	0	0	0	0	0	0	0	0	0	0	0	0	0	0	0	0	0	0	0	0	0	0	0	0	0	0	0	0	0	0	0	0	0	0	0	0	0
OTU_052	family_Moridae;species_Physiculus rastrelliger	Actinopterygii	Gadiformes	Moridae	Physiculus rastrelliger	Rocky bottom	Carnivore-1 (3.1-3.5)	0.9923	14	0	0	0	0	0	0	0	0	0	0	0	0	0	0	0	0	0	0	4	0	0	0	0	0	0	0	0	0	0	0	0	0	0	0	0	0	0	0	0	0
OTU_053	family_Gerreidae;species_Parequula melbournensis	Actinopterygii	Gerreiformes	Gerreidae	Undef. Gerreidae	Undefined	Undefined	0.9091	3555	0	0	0	0	0	0	0	0	0	0	0	0	0	0	0	0	0	0	0	0	0	0	0	0	0	0	0	0	0	0	0	0	0	0	0	0	0	0	0	0
OTU_055	family_Apogonidae;species_Apogon atradorsatus	Actinopterygii	Kurtiformes	Apogonidae	Apogon atradorsatus	Rocky bottom	Carnivore-1 (3.1-3.5)	0.9962	108	0	0	0	0	0	0	0	0	0	0	0	0	0	0	0	0	0	0	0	0	0	0	0	0	0	0	0	0	0	0	0	0	0	0	0	0	0	0	0	0
OTU_056	family_Labridae;species_Bodianus diplotaenia	Actinopterygii	Labriformes	Labridae	Bodianus diplotaenia	Rocky bottom	Carnivore-1 (3.1-3.5)	1	20	0	0	0	0	0	0	0	0	0	0	0	0	0	0	0	0	0	0	0	0	0	0	0	0	0	0	0	0	0	0	0	0	0	0	0	0	0	0	0	0
OTU_057	family_Labridae;species_Halichoeres dispilus	Actinopterygii	Labriformes	Labridae	Halichoeres dispilus	Rocky bottom	Carnivore-2 (3.6-4.0)	0.9962	1150	0	0	0	0	0	0	0	0	0	0	0	0	0	0	0	0	0	0	0	0	0	0	0	0	0	0	0	0	0	0	0	0	0	0	0	0	0	0	0	0
OTU_058	family_Labridae;species_Halichoeres nicholsi	Actinopterygii	Labriformes	Labridae	Halichoeres nicholsi	Rocky bottom	Carnivore-2 (3.6-4.0)	1	4155	0	0	0	0	0	0	0	0	0	0	0	0	0	0	0	0	0	0	0	0	0	0	0	0	0	0	0	0	0	0	0	0	0	0	0	0	0	0	0	0
OTU_059	family_Labridae;species_Nicholsina denticulata	Actinopterygii	Labriformes	Labridae	Nicholsina denticulata	Rocky bottom	Planktivore-1 (2.0-2.5)	0.9964	1108	0	0	0	0	0	0	0	0	0	0	0	0	0	0	0	0	0	0	0	0	0	0	0	0	0	0	0	0	0	0	0	0	0	0	0	0	0	0	0	0
OTU_060	family_Labridae;species_Scarus ghobban	Actinopterygii	Labriformes	Labridae	Scarus ghobban	Rocky bottom	Planktivore-1 (2.0-2.5)	1	550	0	0	0	0	0	0	0	0	0	0	0	0	0	0	0	0	0	0	0	0	0	0	0	0	0	0	0	0	0	0	0	0	0	0	0	0	0	0	0	0
OTU_061	family_Labridae;species_Hemigymnus melapterus	Actinopterygii	Labriformes	Labridae	Undef. Labridae	Undefined	Undefined	0.924	142	0	0	0	0	0	0	0	0	0	0	0	0	0	0	0	0	0	0	0	0	0	0	0	0	0	0	0	0	0	0	0	0	0	0	0	0	0	0	0	0
OTU_062	family_Lophiidae;species_Lophiodes spilurus	Actinopterygii	Lophiiformes	Lophiidae	Lophiodes spilurus	Rocky bottom	Carnivore-2 (3.6-4.0)	1	3985	0	0	0	0	0	0	0	0	0	0	0	0	0	0	0	0	0	0	0	0	0	0	289	0	0	0	0	0	0	0	0	0	0	0	0	0	0	0	0	0
OTU_063	family_Lophiidae;species_Lophiodes spilurus	Actinopterygii	Lophiiformes	Lophiidae	Lophiodes spilurus	Rocky bottom	Carnivore-2 (3.6-4.0)	0.9656	201	0	0	0	0	0	0	0	0	0	0	0	0	0	0	0	0	0	0	0	0	0	0	5	0	0	0	0	0	0	0	0	0	0	0	0	0	0	0	0	0
OTU_066	family_Haemulidae;species_Anisotremus surinamensis	Actinopterygii	Lutjaniformes	Haemulidae	Anisotremus sp.	Rocky bottom	Carnivore-1 (3.1-3.5)	0.9811	642	0	0	0	0	0	0	0	0	642	0	0	0	0	0	0	0	0	0	0	0	0	0	0	0	0	0	0	0	0	0	0	0	0	0	0	0	0	0	0	0
OTU_067	family_Haemulidae;species_Orthopristis cantharinus	Actinopterygii	Lutjaniformes	Haemulidae	Orthopristis cantharinus	Rocky bottom	Carnivore-1 (3.1-3.5)	1	69	0	0	0	0	0	0	0	0	0	0	0	0	0	0	0	0	0	0	0	0	0	0	0	0	0	0	0	0	0	0	0	0	0	0	0	0	0	0	0	0
OTU_068	family_Haemulidae;species_Xenichthys agassizii	Actinopterygii	Lutjaniformes	Haemulidae	Xenichthys agassizii	Rocky bottom	Carnivore-1 (3.1-3.5)	1	594	592	0	0	0	0	0	0	0	0	0	0	0	0	0	0	0	0	0	0	0	0	0	0	0	0	0	0	0	0	0	0	0	0	0	0	0	0	0	0	0
OTU_069	family_Haemulidae;species_Brachygenys jessiae	Actinopterygii	Lutjaniformes	Haemulidae	Xenocys jessiae	Rocky bottom	Carnivore-1 (3.1-3.5)	0.9962	42	0	0	0	0	0	0	0	0	0	0	0	0	0	0	0	0	0	0	0	0	0	0	0	0	0	0	0	0	0	0	0	0	0	0	0	0	0	0	0	0
OTU_070	family_Lutjanidae;species_Lutjanus kasmira	Actinopterygii	Lutjaniformes	Lutjanidae	Lutjanus sp.	Rocky bottom	Carnivore-3 (4.1-4.5)	1	2475	792	0	0	0	0	0	0	0	1680	0	0	0	0	0	0	0	0	0	0	0	0	0	0	0	0	0	0	0	0	0	0	0	0	0	0	0	0	0	0	0
OTU_072	family_Mugilidae;species_Mugil cephalus	Actinopterygii	Mugiliformes	Mugilidae	Mugil cephalus	Rocky bottom	Planktivore-1 (2.0-2.5)	1	413	0	0	0	0	0	0	0	0	0	0	0	0	0	0	0	0	0	0	0	0	0	0	0	0	0	0	0	0	0	0	0	0	0	0	0	0	0	0	0	0
OTU_073	family_Myctophidae;species_Diaphus perspicillatus	Actinopterygii	Myctophiformes	Myctophidae	Diaphus sp.	Undefined	Undefined	0.9363	15	0	0	0	0	0	0	0	0	0	0	0	0	0	0	0	0	15	0	0	0	0	0	0	0	0	0	0	0	0	0	0	0	0	0	0	0	0	0	0	0
OTU_076	family_Myctophidae;species_Myctophum nitidulum	Actinopterygii	Myctophiformes	Myctophidae	Myctophum nitidulum	Bathypealgic	Carnivore-1 (3.1-3.5)	0.9962	6	0	0	0	0	0	0	0	0	0	0	0	0	0	0	0	0	0	0	0	0	0	0	0	0	0	0	0	0	0	0	0	0	0	0	0	0	0	0	0	0
OTU_080	family_Bythitidae;species_Diplacanthopoma brachysoma	Actinopterygii	Ophidiiformes	Bythitidae	Diplacanthopoma sp.	Rocky bottom (deep)	Carnivore-2 (3.6-4.0)	0.9772	21	0	0	0	0	0	0	0	0	0	0	0	0	0	0	0	0	0	0	0	0	0	0	21	0	0	0	0	0	0	0	0	0	0	0	0	0	0	0	0	0
OTU_081	family_Ophidiidae;species_Brotula clarkae	Actinopterygii	Ophidiiformes	Ophidiidae	Brotula clarkae	Rocky bottom (deep)	Carnivore-2 (3.6-4.0)	0.9733	1869	0	0	0	0	0	0	0	0	0	0	0	0	0	0	0	0	0	0	0	0	0	0	0	0	0	0	0	0	0	0	0	0	0	0	0	0	381	0	0	0
OTU_082	family_Ophidiidae;species_Brotula clarkae	Actinopterygii	Ophidiiformes	Ophidiidae	Brotula clarkae	Rocky bottom (deep)	Carnivore-2 (3.6-4.0)	0.958	41	0	0	0	0	0	0	0	0	0	0	0	0	0	0	0	0	0	0	0	0	0	0	0	0	0	0	0	0	0	0	0	0	0	0	0	0	0	0	0	0
OTU_085	family_Ophidiidae;species_Chilara taylori	Actinopterygii	Ophidiiformes	Ophidiidae	Chilara taylori	Rocky bottom	Carnivore-3 (4.1-4.5)	0.9962	154	0	4	0	0	0	0	0	0	0	0	0	0	0	0	0	0	0	0	0	0	0	0	0	0	0	0	0	0	0	0	0	0	0	0	0	0	0	0	0	0
OTU_086	family_Ophidiidae;species_Genypterus tigerinus	Actinopterygii	Ophidiiformes	Ophidiidae	Undef. Ophidiidae	Undefined	Undefined	0.8333	25	0	0	0	0	0	0	0	0	0	0	0	0	0	0	0	0	0	0	0	0	0	0	0	0	0	0	0	0	0	0	0	0	0	0	0	0	0	0	0	0
OTU_087	family_Ophidiidae;species_Chilara taylori	Actinopterygii	Ophidiiformes		Undef. Ophidiiformes	Undefined	Undefined	0.8609	67	0	6	0	0	0	0	0	30	0	0	0	0	0	0	0	0	0	31	0	0	0	0	0	0	0	0	0	0	0	0	0	0	0	0	0	0	0	0	0	0
OTU_088	family_Malacanthidae;species_Caulolatilus princeps	Actinopterygii	Perciformes	Malacanthidae	Caulolatilus princeps	Rocky bottom	Carnivore-2 (3.6-4.0)	0.9963	4	0	0	0	0	0	0	0	0	0	0	0	0	0	0	0	0	0	0	0	0	0	0	0	0	0	0	0	0	0	0	0	0	0	0	0	0	0	0	0	0
OTU_089	family_Peristediidae;species_Peristedion gracile	Actinopterygii	Perciformes	Peristediidae	Peristedion sp.	Rocky bottom (deep)	Carnivore-1 (3.1-3.5)	0.9621	242	0	0	0	0	0	0	0	0	0	0	0	0	0	0	0	0	0	0	0	0	0	0	0	0	0	0	0	242	0	0	0	0	0	0	0	0	0	0	0	0
OTU_091	family_Pomacentridae;species_Chromis alta	Actinopterygii	Perciformes	Pomacentridae	Chromis alta	Rocky bottom	Carnivore-1 (3.1-3.5)	1	454	0	0	0	0	0	0	0	0	0	0	0	0	0	0	0	0	0	0	0	0	0	0	0	0	0	0	0	0	0	0	0	0	0	0	0	0	0	0	0	0
OTU_092	family_Pomacentridae;species_Stegastes beebei	Actinopterygii	Perciformes	Pomacentridae	Stegastes beebei	Rocky bottom	Planktivore-2 (2.6-3.0)	1	114	0	0	0	0	0	0	0	0	0	0	0	0	0	0	0	0	0	0	0	0	0	0	0	0	0	0	0	0	0	0	0	0	0	0	0	0	0	0	0	0
OTU_093	family_Scorpaenidae;species_Pontinus clemensi	Actinopterygii	Perciformes	Scorpaenidae	Pontinus clemensi	Rocky bottom	Carnivore-2 (3.6-4.0)	0.9774	502	0	0	0	0	0	0	0	0	0	0	0	0	0	0	0	0	0	0	0	0	4	0	0	0	0	0	0	0	0	0	0	0	0	0	0	0	0	0	0	0
OTU_094	family_Scorpaenidae;species_Pontinus clemensi	Actinopterygii	Perciformes	Scorpaenidae	Pontinus clemensi	Rocky bottom	Carnivore-2 (3.6-4.0)	0.9736	391	0	0	0	0	0	0	0	0	0	0	0	0	0	0	0	0	0	0	0	0	0	0	0	0	0	0	0	0	0	0	0	0	0	0	0	0	0	0	0	0
OTU_095	family_Scorpaenidae;species_Pontinus clemensi	Actinopterygii	Perciformes	Scorpaenidae	Pontinus clemensi	Rocky bottom	Carnivore-2 (3.6-4.0)	0.9925	219	0	0	0	0	0	0	0	0	0	0	0	0	0	0	0	0	0	0	0	0	0	169	0	0	0	0	0	0	0	0	0	0	0	0	0	0	0	0	0	0
OTU_096	family_Scorpaenidae;species_Pontinus longispinis	Actinopterygii	Perciformes	Scorpaenidae	Pontinus sp.	Rocky bottom	Carnivore-2 (3.6-4.0)	0.9962	72	0	0	0	0	0	0	0	0	0	0	0	0	0	0	0	0	0	0	0	0	0	0	0	0	0	0	0	0	0	0	0	0	0	0	0	0	0	0	0	0
OTU_097	family_Scorpaenidae;species_Scorpaena plumieri	Actinopterygii	Perciformes	Scorpaenidae	Scorpaena sp.	Rocky bottom	Carnivore-2 (3.6-4.0)	0.9248	1972	0	0	0	0	0	0	0	24	0	0	0	0	0	0	0	0	0	0	0	0	0	0	0	0	0	0	0	0	0	0	0	0	0	0	0	0	0	0	0	0
OTU_098	family_Scorpaenidae;species_Scorpaena brasiliensis	Actinopterygii	Perciformes	Scorpaenidae	Scorpaena sp.	Rocky bottom	Carnivore-2 (3.6-4.0)	0.9213	11	0	0	0	0	0	0	0	11	0	0	0	0	0	0	0	0	0	0	0	0	0	0	0	0	0	0	0	0	0	0	0	0	0	0	0	0	0	0	0	0
OTU_099	family_Serranidae;species_Alphestes immaculatus	Actinopterygii	Perciformes	Serranidae	Alphestes immaculatus	Rocky bottom	Carnivore-1 (3.1-3.5)	0.9963	574	0	0	0	0	0	0	0	0	417	0	0	0	0	0	0	0	0	0	0	0	0	0	0	0	0	0	0	0	0	0	0	0	0	0	0	0	0	0	0	0
OTU_101	family_Serranidae;species_Epinephelus labriformis	Actinopterygii	Perciformes	Serranidae	Epinephelus labriformis	Rocky bottom	Carnivore-2 (3.6-4.0)	1	154	0	0	0	0	0	0	0	0	0	0	0	0	0	0	0	0	0	0	0	0	0	0	0	0	0	0	0	0	0	0	0	0	0	0	0	0	0	0	0	0
OTU_102	family_Serranidae;species_Liopropoma fasciatum	Actinopterygii	Perciformes	Serranidae	Liopropoma fasciatum	Rocky bottom	Carnivore-2 (3.6-4.0)	1	221	0	0	0	0	0	0	0	0	0	0	0	0	0	0	0	0	0	0	0	0	0	0	0	0	0	0	0	0	0	0	0	0	0	0	0	0	0	0	0	0
OTU_104	family_Serranidae;species_Paranthias colonus	Actinopterygii	Perciformes	Serranidae	Paranthias colonus	Rocky bottom	Carnivore-2 (3.6-4.0)	0.9925	7800	2199	0	0	0	0	0	0	0	1516	0	0	0	0	0	0	0	0	0	0	0	0	0	0	0	0	0	0	0	0	0	0	0	0	0	0	0	0	0	0	0
OTU_105	family_Serranidae;species_Paranthias colonus	Actinopterygii	Perciformes	Serranidae	Paranthias colonus	Rocky bottom	Carnivore-2 (3.6-4.0)	0.985	42	42	0	0	0	0	0	0	0	0	0	0	0	0	0	0	0	0	0	0	0	0	0	0	0	0	0	0	0	0	0	0	0	0	0	0	0	0	0	0	0
OTU_115	family_Serranidae;species_Pronotogrammus multifasciatus	Actinopterygii	Perciformes	Serranidae	Pronotogrammus multifasciatus	Rocky bottom	Carnivore-1 (3.1-3.5)	1	4494	0	0	0	0	0	0	356	0	0	0	0	0	0	0	0	0	0	0	0	0	0	0	0	170	0	66	0	0	0	0	0	0	0	0	0	0	0	255	0	0
OTU_116	family_Serranidae;species_Pronotogrammus multifasciatus	Actinopterygii	Perciformes	Serranidae	Pronotogrammus multifasciatus	Rocky bottom	Carnivore-1 (3.1-3.5)	0.9636	3	0	0	0	0	3	0	0	0	0	0	0	0	0	0	0	0	0	0	0	0	0	0	0	0	0	0	0	0	0	0	0	0	0	0	0	0	0	0	0	0
OTU_117	family_Serranidae;species_Rypticus saponaceus	Actinopterygii	Perciformes	Serranidae	Rypticus sp.	Rocky bottom	Carnivore-2 (3.6-4.0)	0.9811	6	0	0	0	0	0	0	0	0	0	0	0	0	0	0	0	0	0	0	0	0	0	0	0	0	0	0	0	0	0	0	0	0	0	0	0	0	0	0	0	0
OTU_118	family_Serranidae;species_Anthias nicholsi	Actinopterygii	Perciformes	Serranidae	Anthias sp.	Rocky bottom (deep)	Carnivore-3 (4.1-4.5)	0.9817	260	0	0	0	0	0	0	0	0	0	0	0	0	0	0	0	0	12	0	0	0	112	0	0	0	0	0	0	0	0	0	0	0	0	0	0	0	0	0	0	0
OTU_120	family_Serranidae;species_Diplectrum formosum	Actinopterygii	Perciformes	Serranidae	Undef. Serraninae	Rocky bottom	Carnivore-2 (3.6-4.0)	0.9059	4113	0	0	0	0	0	0	0	0	0	0	0	0	5	0	0	0	0	0	0	52	0	0	0	881	0	0	0	0	0	225	0	0	0	0	0	0	0	0	0	0
OTU_121	family_Triglidae;species_Bellator militaris	Actinopterygii	Perciformes	Triglidae	Bellator sp.	Rocky bottom	Carnivore-1 (3.1-3.5)	0.9434	129	0	0	0	0	0	0	0	0	0	0	0	0	0	0	0	0	0	0	0	0	0	0	0	0	0	0	0	129	0	0	0	0	0	0	0	0	0	0	0	0
OTU_122	family_Triglidae;species_Prionotus stephanophrys	Actinopterygii	Perciformes	Triglidae	Prionotus stephanophrys	Rocky bottom	Carnivore-1 (3.1-3.5)	0.9924	250	0	0	0	0	0	0	0	0	0	0	0	0	0	0	0	0	0	0	0	0	0	0	0	0	0	0	0	0	0	0	0	0	0	0	0	0	0	0	0	0
OTU_124	family_Cyclopsettidae;species_Citharichthys xanthostigma	Actinopterygii	Pleuronectiformes	Cyclopsettidae	Citharichthys sp.	Rocky bottom	Carnivore-1 (3.1-3.5)	0.975	1879	0	0	0	0	0	0	0	0	0	0	0	0	0	0	0	0	0	0	0	0	0	0	0	0	0	0	0	0	381	0	0	0	0	0	0	0	0	0	0	0
OTU_127	family_Paralichthyidae;species_Hippoglossina stomata	Actinopterygii	Pleuronectiformes	Paralichthyidae	Hippoglossina stomata	Rocky bottom	Carnivore-2 (3.6-4.0)	0.9964	46	0	0	0	0	0	0	0	0	0	0	0	0	0	0	0	0	0	0	0	0	0	0	0	0	0	0	0	0	0	0	0	0	0	0	0	0	0	0	0	0
OTU_128	family_Bothidae;species_Grammatobothus polyophthalmus	Actinopterygii	Pleuronectiformes		Undef. Pleuronectiformes	Undefined	Undefined	0.8333	117	0	0	0	0	0	0	0	0	0	0	0	0	0	0	0	0	0	0	0	0	0	0	0	0	0	0	0	0	0	0	0	0	0	0	0	0	0	0	0	0
OTU_130	family_Centrolophidae;species_Seriolella punctata	Actinopterygii	Scombriformes	Centrolophidae	Seriolella punctata	Rocky bottom (deep)	Carnivore-1 (3.1-3.5)	1	239	0	0	0	0	0	0	0	0	0	0	0	2	0	0	0	0	220	0	0	0	0	0	0	0	0	0	0	0	0	0	0	0	0	0	0	0	0	0	0	0
OTU_131	family_Scombridae;species_Auxis thazard	Actinopterygii	Scombriformes	Scombridae	Auxis thazard	Epipelagic	Carnivore-3 (4.1-4.5)	1	486	0	0	0	0	0	0	0	0	0	0	0	0	0	0	0	0	0	0	0	0	0	0	0	0	0	0	386	0	0	100	0	0	0	0	0	0	0	0	0	0
OTU_132	family_Scombridae;species_Scomber japonicus	Actinopterygii	Scombriformes	Scombridae	Scomber japonicus	Epipelagic	Carnivore-1 (3.1-3.5)	1	601	0	0	0	0	0	0	0	0	0	0	0	0	2	0	0	0	71	0	0	0	0	0	0	0	0	0	0	0	0	0	0	0	0	0	0	0	0	0	0	0
OTU_133	family_Scombridae;species_Thunnus tonggol	Actinopterygii	Scombriformes	Scombridae	Thunnus sp.	Mesopelagic	Carnivore-3 (4.1-4.5)	0.9924	17	0	0	0	0	0	0	0	0	0	0	0	0	0	0	0	0	0	0	0	0	0	0	0	0	0	0	0	0	0	0	0	0	0	0	0	0	0	0	0	0
OTU_134	family_Trichiuridae;species_Assurger anzac	Actinopterygii	Scombriformes	Trichiuridae	Assurger anzac	Rocky bottom (deep)	Carnivore-3 (4.1-4.5)	0.9739	24035	0	0	0	48	0	0	0	0	0	0	0	0	0	0	0	0	434	0	0	0	0	0	0	0	0	0	0	0	0	0	0	0	0	0	0	0	0	0	0	0
OTU_142	family_Trichiuridae;species_Assurger anzac	Actinopterygii	Scombriformes	Trichiuridae	Assurger anzac	Rocky bottom (deep)	Carnivore-3 (4.1-4.5)	0.8996	2	0	0	0	0	0	0	0	0	0	0	0	0	0	0	0	0	0	0	0	0	0	0	0	0	0	0	0	0	0	0	0	0	0	0	0	0	0	0	0	0
OTU_145	family_Sparidae;species_Calamus brachysomus	Actinopterygii	Spariformes	Sparidae	Calamus brachysomus	Rocky bottom	Carnivore-2 (3.6-4.0)	0.9963	111	0	0	0	0	0	0	0	0	0	0	0	0	0	0	0	0	0	0	0	0	0	0	0	0	0	0	0	0	0	0	0	0	0	0	0	0	0	0	0	0
OTU_147	family_Phosichthyidae;species_Vinciguerria nimbaria	Actinopterygii	Stomiiformes	Phosichthyidae	Vinciguerria sp.	Bathypealgic	Carnivore-1 (3.1-3.5)	0.9609	5	0	0	0	0	0	0	0	0	0	0	0	0	0	0	0	0	0	0	0	0	0	0	5	0	0	0	0	0	0	0	0	0	0	0	0	0	0	0	0	0
OTU_148	family_Sternoptychidae;species_Maurolicus walvisensis	Actinopterygii	Stomiiformes	Sternoptychidae	Maurolicus sp.	Mesopelagic	Carnivore-1 (3.1-3.5)	1	9	0	0	0	0	0	0	0	0	0	0	0	0	9	0	0	0	0	0	0	0	0	0	0	0	0	0	0	0	0	0	0	0	0	0	0	0	0	0	0	0
OTU_150	family_Callionymidae;species_Callionymus bairdi	Actinopterygii	Syngnathiformes	Callionymidae	Callionymus sp.	Undefined	Undefined	0.9654	7	0	0	0	0	0	0	0	0	0	0	0	0	0	0	0	0	0	0	0	0	0	0	0	0	0	0	0	0	0	0	0	0	0	0	0	0	0	0	0	0
OTU_151	family_Fistulariidae;species_Fistularia corneta	Actinopterygii	Syngnathiformes	Fistulariidae	Fistularia corneta	Epipelagic	Carnivore-3 (4.1-4.5)	0.9962	16	0	0	0	0	0	0	0	0	0	0	0	0	0	0	0	0	0	0	0	0	0	0	0	0	0	0	0	0	0	0	0	0	0	0	0	0	0	0	0	0
OTU_152	family_Fistulariidae;species_Fistularia commersonii	Actinopterygii	Syngnathiformes	Fistulariidae	Fistularia commersonii	Rocky bottom	Carnivore-3 (4.1-4.5)	0.9924	55	0	0	0	0	0	0	0	0	0	0	0	0	0	0	0	0	0	0	0	0	0	0	0	0	0	0	0	0	0	0	0	0	0	0	0	0	0	0	0	0
OTU_153	family_Balistidae;species_Xanthichthys mento	Actinopterygii	Tetraodontiformes	Balistidae	Xanthichthys mento	Rocky bottom	Carnivore-2 (3.6-4.0)	0.9962	257	255	0	0	0	0	0	0	0	0	0	0	0	0	0	0	0	0	0	0	0	0	0	0	0	0	0	0	0	0	0	0	0	0	0	0	0	0	0	0	0
OTU_155	family_Trachichthyidae;species_Hoplostethus atlanticus	Actinopterygii	Trachichthyiformes	Trachichthyidae	Hoplostethus atlanticus	Mesopelagic	Carnivore-2 (3.6-4.0)	0.9886	6	0	0	0	0	0	0	0	0	0	0	0	0	0	0	0	0	0	0	0	0	0	0	6	0	0	0	0	0	0	0	0	0	0	0	0	0	0	0	0	0
OTU_156	family_Uranoscopidae;species_Kathetostoma laeve	Actinopterygii	Uranoscopiformes	Uranoscopidae	Kathetostoma sp.	Rocky bottom (deep)	Carnivore-3 (4.1-4.5)	0.9701	1330	0	0	0	0	0	0	0	0	0	0	0	0	0	0	0	0	0	0	0	0	0	0	0	0	0	0	0	0	64	0	0	0	0	0	0	0	0	0	0	0
OTU_158	family_Carcharhinidae;species_Carcharhinus amblyrhynchoides	Chondrichthyes	Carcharhiniformes	Carcharhinidae	Carcharhinus sp.	Rocky bottom	Carnivore-3 (4.1-4.5)	0.9889	278	0	0	0	0	0	0	0	0	0	0	0	0	0	0	0	0	0	0	0	0	0	0	0	0	0	0	278	0	0	0	0	0	0	0	0	0	0	0	0	0
OTU_160	family_Dasyatidae;species_Hypanus dipterurus	Chondrichthyes	Myliobatiformes	Dasyatidae	Hypanus dipterurus	Rocky bottom	Carnivore-3 (4.1-4.5)	0.9645	11	0	0	0	0	0	0	0	0	0	0	0	0	0	0	0	0	0	0	0	0	0	0	0	0	0	0	0	0	0	0	0	0	0	0	0	0	0	0	0	0
OTU_161	family_Myliobatidae;species_Aetobatus narinari	Chondrichthyes	Myliobatiformes	Myliobatidae	Aetobatus narinari	Rocky bottom	Carnivore-3 (4.1-4.5)	0.9858	40	0	0	0	0	0	0	0	0	0	0	0	0	0	0	0	0	0	0	0	0	0	0	0	0	0	0	0	0	0	0	0	0	0	0	0	0	0	0	0	0
OTU_162	family_Arhynchobatidae;species_Notoraja tobitukai	Chondrichthyes	Rajiformes		Undef. Rajiformes	Undefined	Undefined	0.8864	157	0	0	0	0	0	0	0	0	0	0	0	0	0	0	0	0	0	0	0	0	0	0	0	0	0	0	0	0	0	0	0	0	0	0	0	0	0	0	0	0
OTU_164	family_Ommastrephidae;species_Dosidicus gigas	Cephalopoda	Teuthida	Ommastrephidae	Dosidicus gigas	Mesopelagic	Undefined	0.99	3	0	0	0	0	0	0	0	0	0	0	0	0	0	0	0	0	0	0	0	0	0	0	0	0	0	0	0	0	0	0	0	0	0	0	0	0	0	0	0	0
								TOTAL	244189	3880	380	84	150	166	9481	356	92	4511	115	1024	123	197	40	5263	105	752	39	94	309	140	177	382	11080	161	68	5637	371	597	2910	333	343	468	1040	4536	466	31731	279	664	232
[truncated: 84 more columns]

## Sheet: 2.Prey OTU reads - Rookery
OTU_ID	Class	Order	Family	max_assig_species_taxa	Habitat	Trophic_level	Malecon	Punta Pitt	Santa Fe	Floreana	Espanola	TOTAL
OTU_001	Actinopterygii	Anguilliformes	Congridae	Gnathophis sp.	Rocky bottom	Carnivore-3 (4.1-4.5)	120	0	0	0	0	120
OTU_002	Actinopterygii	Anguilliformes	Congridae	Gnathophis sp.	Rocky bottom	Carnivore-3 (4.1-4.5)	0	0	26	0	4	30
OTU_003	Actinopterygii	Anguilliformes	Muraenidae	Undef. Muraenidae	Undefined	Undefined	0	0	0	125	0	125
OTU_005	Actinopterygii	Anguilliformes	Ophichthidae	Ophichthus triserialis	Rocky bottom (deep)	Carnivore-2 (3.6-4.0)	0	24	0	0	0	24
OTU_007	Actinopterygii	Anguilliformes		Undef. Anguilliformes	Undefined	Undefined	21	0	0	0	0	21
OTU_008	Actinopterygii	Argentiniformes	Argentinidae	Argentina sp.	Rocky bottom	Carnivore-1 (3.1-3.5)	40	0	4366	10	0	4416
OTU_009	Actinopterygii	Ateleopodiformes	Ateleopodidae	Guentherus altivela	Rocky bottom (deep)	Carnivore-1 (3.1-3.5)	0	0	0	7	0	7
OTU_010	Actinopterygii	Aulopiformes	Aulopidae	Aulopus sp.	Rocky bottom	Carnivore-2 (3.6-4.0)	160	95	447	114	70	886
OTU_011	Actinopterygii	Aulopiformes	Chlorophthalmidae	Chlorophthalmus sp.	Rocky bottom (deep)	Carnivore-2 (3.6-4.0)	8228	15907	599	1371	5588	31693
OTU_012	Actinopterygii	Aulopiformes	Chlorophthalmidae	Chlorophthalmus sp.	Rocky bottom (deep)	Carnivore-2 (3.6-4.0)	0	0	5	0	2	7
OTU_020	Actinopterygii	Aulopiformes	Synodontidae	Synodus lacertinus	Rocky bottom	Carnivore-3 (4.1-4.5)	0	0	0	133	0	133
OTU_021	Actinopterygii	Beloniformes	Exocoetidae	Cheilopogon sp.	Epipelagic	Carnivore-2 (3.6-4.0)	0	20	0	0	0	20
OTU_023	Actinopterygii	Blenniiformes		Undef. Blenniiformes	Undefined	Undefined	0	0	0	8	0	8
OTU_024	Actinopterygii	Carangiformes	Carangidae	Decapterus macarellus	Mesopelagic	Carnivore-2 (3.6-4.0)	0	337	0	0	0	337
OTU_025	Actinopterygii	Carangiformes	Carangidae	Decapterus muroadsi	Epipelagic	Carnivore-1 (3.1-3.5)	3	0	12	0	291	306
OTU_027	Actinopterygii	Carangiformes	Carangidae	Selar crumenophthalmus	Rocky bottom	Carnivore-2 (3.6-4.0)	2828	0	0	3	2	2833
OTU_028	Actinopterygii	Carangiformes	Carangidae	Trachurus symmetricus	Mesopelagic	Carnivore-2 (3.6-4.0)	120	0	388	0	223	731
OTU_030	Actinopterygii	Chaetodontiformes	Chaetodontidae	Johnrandallia nigrirostris	Rocky bottom	Planktivore-2 (2.6-3.0)	0	0	0	0	256	256
OTU_032	Actinopterygii	Clupeiformes	Clupeidae	Opisthonema medirastre	Epipelagic	Carnivore-1 (3.1-3.5)	0	0	0	45	0	45
OTU_033	Actinopterygii	Clupeiformes	Clupeidae	Sardinops sagax	Epipelagic	Planktivore-2 (2.6-3.0)	34404	0	54763	25924	11313	126404
OTU_035	Actinopterygii	Clupeiformes	Clupeidae	Sardinops sagax	Epipelagic	Planktivore-2 (2.6-3.0)	2	2	0	0	0	4
OTU_045	Actinopterygii	Clupeiformes	Dussumieriidae	Etrumeus acuminatus	Epipelagic	Carnivore-1 (3.1-3.5)	732	0	17	0	0	749
OTU_046	Actinopterygii	Gadiformes	Macrouridae	Coelorinchus sp.	Rocky bottom (deep)	Carnivore-1 (3.1-3.5)	1486	0	53	111	0	1650
OTU_047	Actinopterygii	Gadiformes	Macrouridae	Coryphaenoides sp.	Undefined	Undefined	0	17	0	0	0	17
OTU_048	Actinopterygii	Gadiformes	Moridae	Gadella sp.	Rocky bottom (deep)	Carnivore-1 (3.1-3.5)	0	0	0	0	10	10
OTU_049	Actinopterygii	Gadiformes	Moridae	Laemonema sp.	Rocky bottom (deep)	Carnivore-1 (3.1-3.5)	9	0	0	0	0	9
OTU_050	Actinopterygii	Gadiformes	Moridae	Laemonema sp.	Rocky bottom (deep)	Carnivore-1 (3.1-3.5)	0	0	0	0	16	16
OTU_051	Actinopterygii	Gadiformes	Moridae	Physiculus rastrelliger	Rocky bottom	Carnivore-1 (3.1-3.5)	177	0	0	0	0	177
OTU_052	Actinopterygii	Gadiformes	Moridae	Physiculus rastrelliger	Rocky bottom	Carnivore-1 (3.1-3.5)	0	10	0	0	4	14
OTU_053	Actinopterygii	Gerreiformes	Gerreidae	Undef. Gerreidae	Undefined	Undefined	3555	0	0	0	0	3555
OTU_055	Actinopterygii	Kurtiformes	Apogonidae	Apogon atradorsatus	Rocky bottom	Carnivore-1 (3.1-3.5)	0	0	0	108	0	108
OTU_056	Actinopterygii	Labriformes	Labridae	Bodianus diplotaenia	Rocky bottom	Carnivore-1 (3.1-3.5)	0	0	0	20	0	20
OTU_057	Actinopterygii	Labriformes	Labridae	Halichoeres dispilus	Rocky bottom	Carnivore-2 (3.6-4.0)	1150	0	0	0	0	1150
OTU_058	Actinopterygii	Labriformes	Labridae	Halichoeres nicholsi	Rocky bottom	Carnivore-2 (3.6-4.0)	4155	0	0	0	0	4155
OTU_059	Actinopterygii	Labriformes	Labridae	Nicholsina denticulata	Rocky bottom	Planktivore-1 (2.0-2.5)	366	0	0	742	0	1108
OTU_060	Actinopterygii	Labriformes	Labridae	Scarus ghobban	Rocky bottom	Planktivore-1 (2.0-2.5)	0	550	0	0	0	550
OTU_061	Actinopterygii	Labriformes	Labridae	Undef. Labridae	Undefined	Undefined	142	0	0	0	0	142
OTU_062	Actinopterygii	Lophiiformes	Lophiidae	Lophiodes spilurus	Rocky bottom	Carnivore-2 (3.6-4.0)	3402	77	66	151	289	3985
OTU_063	Actinopterygii	Lophiiformes	Lophiidae	Lophiodes spilurus	Rocky bottom	Carnivore-2 (3.6-4.0)	196	0	0	0	5	201
OTU_066	Actinopterygii	Lutjaniformes	Haemulidae	Anisotremus sp.	Rocky bottom	Carnivore-1 (3.1-3.5)	0	0	0	0	642	642
OTU_067	Actinopterygii	Lutjaniformes	Haemulidae	Orthopristis cantharinus	Rocky bottom	Carnivore-1 (3.1-3.5)	0	0	0	69	0	69
OTU_068	Actinopterygii	Lutjaniformes	Haemulidae	Xenichthys agassizii	Rocky bottom	Carnivore-1 (3.1-3.5)	0	0	0	2	592	594
OTU_069	Actinopterygii	Lutjaniformes	Haemulidae	Xenocys jessiae	Rocky bottom	Carnivore-1 (3.1-3.5)	0	0	0	42	0	42
OTU_070	Actinopterygii	Lutjaniformes	Lutjanidae	Lutjanus sp.	Rocky bottom	Carnivore-3 (4.1-4.5)	0	0	0	3	2472	2475
OTU_072	Actinopterygii	Mugiliformes	Mugilidae	Mugil cephalus	Rocky bottom	Planktivore-1 (2.0-2.5)	413	0	0	0	0	413
OTU_073	Actinopterygii	Myctophiformes	Myctophidae	Diaphus sp.	Undefined	Undefined	0	0	0	0	15	15
OTU_076	Actinopterygii	Myctophiformes	Myctophidae	Myctophum nitidulum	Bathypealgic	Carnivore-1 (3.1-3.5)	0	6	0	0	0	6
OTU_080	Actinopterygii	Ophidiiformes	Bythitidae	Diplacanthopoma sp.	Rocky bottom (deep)	Carnivore-2 (3.6-4.0)	0	0	0	0	21	21
OTU_081	Actinopterygii	Ophidiiformes	Ophidiidae	Brotula clarkae	Rocky bottom (deep)	Carnivore-2 (3.6-4.0)	1488	0	381	0	0	1869
OTU_082	Actinopterygii	Ophidiiformes	Ophidiidae	Brotula clarkae	Rocky bottom (deep)	Carnivore-2 (3.6-4.0)	41	0	0	0	0	41
OTU_085	Actinopterygii	Ophidiiformes	Ophidiidae	Chilara taylori	Rocky bottom	Carnivore-3 (4.1-4.5)	64	0	0	86	4	154
OTU_086	Actinopterygii	Ophidiiformes	Ophidiidae	Undef. Ophidiidae	Undefined	Undefined	0	0	0	25	0	25
OTU_087	Actinopterygii	Ophidiiformes		Undef. Ophidiiformes	Undefined	Undefined	0	0	0	0	67	67
OTU_088	Actinopterygii	Perciformes	Malacanthidae	Caulolatilus princeps	Rocky bottom	Carnivore-2 (3.6-4.0)	0	0	0	4	0	4
OTU_089	Actinopterygii	Perciformes	Peristediidae	Peristedion sp.	Rocky bottom (deep)	Carnivore-1 (3.1-3.5)	0	0	242	0	0	242
OTU_091	Actinopterygii	Perciformes	Pomacentridae	Chromis alta	Rocky bottom	Carnivore-1 (3.1-3.5)	454	0	0	0	0	454
OTU_092	Actinopterygii	Perciformes	Pomacentridae	Stegastes beebei	Rocky bottom	Planktivore-2 (2.6-3.0)	78	0	0	36	0	114
OTU_093	Actinopterygii	Perciformes	Scorpaenidae	Pontinus clemensi	Rocky bottom	Carnivore-2 (3.6-4.0)	48	0	0	450	4	502
OTU_094	Actinopterygii	Perciformes	Scorpaenidae	Pontinus clemensi	Rocky bottom	Carnivore-2 (3.6-4.0)	148	243	0	0	0	391
OTU_095	Actinopterygii	Perciformes	Scorpaenidae	Pontinus clemensi	Rocky bottom	Carnivore-2 (3.6-4.0)	43	7	0	0	169	219
OTU_096	Actinopterygii	Perciformes	Scorpaenidae	Pontinus sp.	Rocky bottom	Carnivore-2 (3.6-4.0)	0	0	0	72	0	72
OTU_097	Actinopterygii	Perciformes	Scorpaenidae	Scorpaena sp.	Rocky bottom	Carnivore-2 (3.6-4.0)	926	0	0	1022	24	1972
OTU_098	Actinopterygii	Perciformes	Scorpaenidae	Scorpaena sp.	Rocky bottom	Carnivore-2 (3.6-4.0)	0	0	0	0	11	11
OTU_099	Actinopterygii	Perciformes	Serranidae	Alphestes immaculatus	Rocky bottom	Carnivore-1 (3.1-3.5)	157	0	0	0	417	574
OTU_101	Actinopterygii	Perciformes	Serranidae	Epinephelus labriformis	Rocky bottom	Carnivore-2 (3.6-4.0)	0	154	0	0	0	154
OTU_102	Actinopterygii	Perciformes	Serranidae	Liopropoma fasciatum	Rocky bottom	Carnivore-2 (3.6-4.0)	221	0	0	0	0	221
OTU_104	Actinopterygii	Perciformes	Serranidae	Paranthias colonus	Rocky bottom	Carnivore-2 (3.6-4.0)	3768	5	0	312	3715	7800
OTU_105	Actinopterygii	Perciformes	Serranidae	Paranthias colonus	Rocky bottom	Carnivore-2 (3.6-4.0)	0	0	0	0	42	42
OTU_115	Actinopterygii	Perciformes	Serranidae	Pronotogrammus multifasciatus	Rocky bottom	Carnivore-1 (3.1-3.5)	563	1216	883	1476	356	4494
OTU_116	Actinopterygii	Perciformes	Serranidae	Pronotogrammus multifasciatus	Rocky bottom	Carnivore-1 (3.1-3.5)	0	0	0	0	3	3
OTU_117	Actinopterygii	Perciformes	Serranidae	Rypticus sp.	Rocky bottom	Carnivore-2 (3.6-4.0)	0	0	0	6	0	6
OTU_118	Actinopterygii	Perciformes	Serranidae	Anthias sp.	Rocky bottom (deep)	Carnivore-3 (4.1-4.5)	0	136	0	0	124	260
OTU_120	Actinopterygii	Perciformes	Serranidae	Undef. Serraninae	Rocky bottom	Carnivore-2 (3.6-4.0)	232	2245	1434	145	57	4113
OTU_121	Actinopterygii	Perciformes	Triglidae	Bellator sp.	Rocky bottom	Carnivore-1 (3.1-3.5)	0	0	129	0	0	129
OTU_122	Actinopterygii	Perciformes	Triglidae	Prionotus stephanophrys	Rocky bottom	Carnivore-1 (3.1-3.5)	250	0	0	0	0	250
OTU_124	Actinopterygii	Pleuronectiformes	Cyclopsettidae	Citharichthys sp.	Rocky bottom	Carnivore-1 (3.1-3.5)	2	0	381	1496	0	1879
OTU_127	Actinopterygii	Pleuronectiformes	Paralichthyidae	Hippoglossina stomata	Rocky bottom	Carnivore-2 (3.6-4.0)	0	0	0	46	0	46
OTU_128	Actinopterygii	Pleuronectiformes		Undef. Pleuronectiformes	Undefined	Undefined	0	0	0	117	0	117
OTU_130	Actinopterygii	Scombriformes	Centrolophidae	Seriolella punctata	Rocky bottom (deep)	Carnivore-1 (3.1-3.5)	0	17	0	0	222	239
OTU_131	Actinopterygii	Scombriformes	Scombridae	Auxis thazard	Epipelagic	Carnivore-3 (4.1-4.5)	0	0	486	0	0	486
OTU_132	Actinopterygii	Scombriformes	Scombridae	Scomber japonicus	Epipelagic	Carnivore-1 (3.1-3.5)	97	18	22	391	73	601
OTU_133	Actinopterygii	Scombriformes	Scombridae	Thunnus sp.	Mesopelagic	Carnivore-3 (4.1-4.5)	0	0	17	0	0	17
OTU_134	Actinopterygii	Scombriformes	Trichiuridae	Assurger anzac	Rocky bottom (deep)	Carnivore-3 (4.1-4.5)	769	21893	69	822	482	24035
OTU_142	Actinopterygii	Scombriformes	Trichiuridae	Assurger anzac	Rocky bottom (deep)	Carnivore-3 (4.1-4.5)	0	2	0	0	0	2
OTU_145	Actinopterygii	Spariformes	Sparidae	Calamus brachysomus	Rocky bottom	Carnivore-2 (3.6-4.0)	0	0	0	111	0	111
OTU_147	Actinopterygii	Stomiiformes	Phosichthyidae	Vinciguerria sp.	Bathypealgic	Carnivore-1 (3.1-3.5)	0	0	0	0	5	5
OTU_148	Actinopterygii	Stomiiformes	Sternoptychidae	Maurolicus sp.	Mesopelagic	Carnivore-1 (3.1-3.5)	0	0	0	0	9	9
OTU_150	Actinopterygii	Syngnathiformes	Callionymidae	Callionymus sp.	Undefined	Undefined	7	0	0	0	0	7
OTU_151	Actinopterygii	Syngnathiformes	Fistulariidae	Fistularia corneta	Epipelagic	Carnivore-3 (4.1-4.5)	0	0	0	16	0	16
OTU_152	Actinopterygii	Syngnathiformes	Fistulariidae	Fistularia commersonii	Rocky bottom	Carnivore-3 (4.1-4.5)	0	0	0	55	0	55
OTU_153	Actinopterygii	Tetraodontiformes	Balistidae	Xanthichthys mento	Rocky bottom	Carnivore-2 (3.6-4.0)	0	0	0	2	255	257
OTU_155	Actinopterygii	Trachichthyiformes	Trachichthyidae	Hoplostethus atlanticus	Mesopelagic	Carnivore-2 (3.6-4.0)	0	0	0	0	6	6
OTU_156	Actinopterygii	Uranoscopiformes	Uranoscopidae	Kathetostoma sp.	Rocky bottom (deep)	Carnivore-3 (4.1-4.5)	55	0	143	1132	0	1330
OTU_158	Chondrichthyes	Carcharhiniformes	Carcharhinidae	Carcharhinus sp.	Rocky bottom	Carnivore-3 (4.1-4.5)	0	0	278	0	0	278
OTU_160	Chondrichthyes	Myliobatiformes	Dasyatidae	Hypanus dipterurus	Rocky bottom	Carnivore-3 (4.1-4.5)	0	11	0	0	0	11
OTU_161	Chondrichthyes	Myliobatiformes	Myliobatidae	Aetobatus narinari	Rocky bottom	Carnivore-3 (4.1-4.5)	0	37	0	3	0	40
OTU_162	Chondrichthyes	Rajiformes		Undef. Rajiformes	Undefined	Undefined	157	0	0	0	0	157
OTU_164	Cephalopoda	Teuthida	Ommastrephidae	Dosidicus gigas	Mesopelagic	Undefined	0	3	0	0	0	3
						SUM	71277	43032	65207	36813	27860	244189

## Sheet: 3.Prey OTU occurence - indiv
OTU_ID	midori_taxa_hit	Class	Order	Family	max_assig_species_taxa	Habitat	Trophic_level	id%	reads_sum	ZE05	ZE06	ZE07	ZE08	ZE10	ZE11	ZE13	ZE14	ZE15	ZE16	ZE19	ZE20	ZE21	ZE22	ZE63	ZE64	ZE65	ZE66	ZE67	ZE68	ZE69	ZE72	ZE74	ZF05	ZF08	ZF09	ZF12	ZF13	ZF15	ZF18	ZF20	ZF22	ZF23	ZF24	ZF25	ZF26	ZF28	ZF30	ZF31	ZF54
OTU_001	family_Congridae;species_Bathyuroconger vicinus	Actinopterygii	Anguilliformes	Congridae	Gnathophis sp.	Rocky bottom	Carnivore-3 (4.1-4.5)	0.9103	120	0	0	0	0	0	0	0	0	0	0	0	0	0	0	0	0	0	0	0	0	0	0	0	0	0	0	0	0	0	0	0	0	0	0	0	0	0	0	0	0
OTU_002	family_Congridae;species_Gnathophis nystromi	Actinopterygii	Anguilliformes	Congridae	Gnathophis sp.	Rocky bottom	Carnivore-3 (4.1-4.5)	0.993	30	0	1	0	0	0	0	0	0	0	0	0	0	0	0	0	0	0	0	0	0	0	0	0	0	0	1	0	0	0	0	0	0	0	0	0	0	0	1	0	0
OTU_003	family_Muraenidae;species_Gymnothorax saxicola	Actinopterygii	Anguilliformes	Muraenidae	Undef. Muraenidae	Undefined	Undefined	0.8797	125	0	0	0	0	0	0	0	0	0	0	0	0	0	0	0	0	0	0	0	0	0	0	0	0	0	0	0	0	0	0	0	0	0	0	0	0	0	0	0	0
OTU_005	family_Ophichthidae;species_Ophichthus triserialis	Actinopterygii	Anguilliformes	Ophichthidae	Ophichthus triserialis	Rocky bottom (deep)	Carnivore-2 (3.6-4.0)	0.9756	24	0	0	0	0	0	0	0	0	0	0	0	0	0	0	0	0	0	0	0	0	0	0	0	0	0	0	0	0	0	0	0	0	0	0	0	0	0	0	0	0
OTU_007	family_Ophichthidae;species_Ophichthus rex	Actinopterygii	Anguilliformes		Undef. Anguilliformes	Undefined	Undefined	0.8706	21	0	0	0	0	0	0	0	0	0	0	0	0	0	0	0	0	0	0	0	0	0	0	0	0	0	0	0	0	0	0	0	0	0	0	0	0	0	0	0	0
OTU_008	family_Argentinidae;species_Argentina sialis	Actinopterygii	Argentiniformes	Argentinidae	Argentina sp.	Rocky bottom	Carnivore-1 (3.1-3.5)	0.9881	4416	0	0	0	0	0	0	0	0	0	0	0	0	0	0	0	0	0	0	0	0	0	0	0	0	0	0	0	0	0	1	0	0	0	0	0	0	0	0	0	0
OTU_009	family_Ateleopodidae;species_Guentherus altivela	Actinopterygii	Ateleopodiformes	Ateleopodidae	Guentherus altivela	Rocky bottom (deep)	Carnivore-1 (3.1-3.5)	0.9962	7	0	0	0	0	0	0	0	0	0	0	0	0	0	0	0	0	0	0	0	0	0	0	0	0	0	0	0	0	0	0	0	0	0	0	0	0	0	0	0	0
OTU_010	family_Aulopidae;species_Aulopus filamentosus	Actinopterygii	Aulopiformes	Aulopidae	Aulopus sp.	Rocky bottom	Carnivore-2 (3.6-4.0)	1	886	0	0	0	0	0	0	0	0	0	1	0	0	0	0	0	0	0	0	0	0	1	0	0	1	0	0	0	0	0	0	0	0	0	0	0	0	0	0	0	0
OTU_011	family_Chlorophthalmidae;species_Chlorophthalmus agassizi	Actinopterygii	Aulopiformes	Chlorophthalmidae	Chlorophthalmus sp.	Rocky bottom (deep)	Carnivore-2 (3.6-4.0)	0.9414	31693	0	0	1	1	0	0	0	0	0	1	0	0	0	1	1	0	0	0	0	0	0	0	1	0	0	0	0	0	0	1	0	0	0	0	0	0	0	0	0	0
OTU_012	family_Chlorophthalmidae;species_Chlorophthalmus agassizi	Actinopterygii	Aulopiformes	Chlorophthalmidae	Chlorophthalmus sp.	Rocky bottom (deep)	Carnivore-2 (3.6-4.0)	0.9121	7	0	0	0	0	0	0	0	0	0	0	0	1	0	0	0	0	0	0	0	0	0	0	0	0	0	0	0	0	0	0	0	0	0	0	0	0	0	0	0	0
OTU_020	family_Synodontidae;species_Synodus lacertinus	Actinopterygii	Aulopiformes	Synodontidae	Synodus lacertinus	Rocky bottom	Carnivore-3 (4.1-4.5)	0.9962	133	0	0	0	0	0	0	0	0	0	0	0	0	0	0	0	0	0	0	0	0	0	0	0	0	0	0	0	0	0	0	0	0	0	0	0	0	0	0	0	0
OTU_021	family_Exocoetidae;species_Cheilopogon cyanopterus	Actinopterygii	Beloniformes	Exocoetidae	Cheilopogon sp.	Epipelagic	Carnivore-2 (3.6-4.0)	0.9962	20	0	0	0	0	0	0	0	0	0	0	0	0	0	0	0	0	0	0	0	0	0	0	0	0	0	0	0	0	0	0	0	0	0	0	0	0	0	0	0	0
OTU_023	family_Labrisomidae;species_Auchenionchus microcirrhis	Actinopterygii	Blenniiformes		Undef. Blenniiformes	Undefined	Undefined	0.8689	8	0	0	0	0	0	0	0	0	0	0	0	0	0	0	0	0	0	0	0	0	0	0	0	0	0	0	0	0	0	0	0	0	0	0	0	0	0	0	0	0
OTU_024	family_Carangidae;species_Decapterus macarellus	Actinopterygii	Carangiformes	Carangidae	Decapterus macarellus	Mesopelagic	Carnivore-2 (3.6-4.0)	0.9965	337	0	0	0	0	0	0	0	0	0	0	0	0	0	0	0	0	0	0	0	0	0	0	0	0	0	0	0	0	0	0	0	0	0	0	0	0	0	0	0	0
OTU_025	family_Carangidae;species_Decapterus muroadsi	Actinopterygii	Carangiformes	Carangidae	Decapterus muroadsi	Epipelagic	Carnivore-1 (3.1-3.5)	1	306	0	1	0	0	0	0	0	0	0	0	0	0	0	0	0	0	0	0	0	0	0	0	0	0	0	0	0	0	0	0	0	0	0	0	0	0	0	0	0	0
OTU_027	family_Carangidae;species_Selar crumenophthalmus	Actinopterygii	Carangiformes	Carangidae	Selar crumenophthalmus	Rocky bottom	Carnivore-2 (3.6-4.0)	1	2833	0	0	0	0	0	0	0	0	0	0	0	0	1	0	0	0	0	0	0	0	0	0	0	0	0	0	0	0	0	0	0	0	0	0	0	0	0	0	0	0
OTU_028	family_Carangidae;species_Trachurus symmetricus	Actinopterygii	Carangiformes	Carangidae	Trachurus symmetricus	Mesopelagic	Carnivore-2 (3.6-4.0)	1	731	0	1	0	0	0	0	0	1	0	0	0	0	0	0	0	1	0	1	0	0	0	1	0	0	0	0	0	0	0	1	1	0	0	0	1	0	0	0	1	0
OTU_030	family_Chaetodontidae;species_Johnrandallia nigrirostris	Actinopterygii	Chaetodontiformes	Chaetodontidae	Johnrandallia nigrirostris	Rocky bottom	Planktivore-2 (2.6-3.0)	1	256	0	0	0	0	0	0	0	0	1	0	0	0	0	0	0	0	0	0	0	0	0	0	0	0	0	0	0	0	0	0	0	0	0	0	0	0	0	0	0	0
OTU_032	family_Clupeidae;species_Opisthonema medirastre	Actinopterygii	Clupeiformes	Clupeidae	Opisthonema medirastre	Epipelagic	Carnivore-1 (3.1-3.5)	1	45	0	0	0	0	0	0	0	0	0	0	0	0	0	0	0	0	0	0	0	0	0	0	0	0	0	0	0	0	0	0	0	0	0	0	0	0	0	0	0	0
OTU_033	family_Clupeidae;species_Sardinops sagax	Actinopterygii	Clupeiformes	Clupeidae	Sardinops sagax	Epipelagic	Planktivore-2 (2.6-3.0)	1	126404	0	0	0	0	1	1	0	0	0	0	1	1	1	0	0	0	0	0	1	1	0	0	0	1	1	0	1	0	1	1	1	1	1	1	1	1	1	0	1	1
OTU_035	family_Clupeidae;species_Sardinops sagax	Actinopterygii	Clupeiformes	Clupeidae	Sardinops sagax	Epipelagic	Planktivore-2 (2.6-3.0)	0.9692	4	0	0	0	0	0	0	0	0	0	0	0	0	0	0	0	0	0	0	0	0	0	0	0	0	0	0	0	0	0	0	0	0	0	0	0	0	0	0	0	0
OTU_045	family_Dussumieriidae;species_Etrumeus acuminatus	Actinopterygii	Clupeiformes	Dussumieriidae	Etrumeus acuminatus	Epipelagic	Carnivore-1 (3.1-3.5)	0.9962	749	0	0	0	0	0	0	0	0	0	0	0	0	0	0	0	0	0	0	0	0	0	0	0	0	1	0	0	0	0	0	0	0	0	0	0	0	0	0	0	0
OTU_046	family_Macrouridae;species_Coelorinchus scaphopsis	Actinopterygii	Gadiformes	Macrouridae	Coelorinchus sp.	Rocky bottom (deep)	Carnivore-1 (3.1-3.5)	0.9924	1650	0	0	0	0	0	0	0	0	0	0	0	0	0	0	0	0	0	0	0	0	0	0	0	0	0	0	0	0	0	1	0	0	0	0	0	0	0	0	0	0
OTU_047	family_Macrouridae;species_Coryphaenoides acrolepis	Actinopterygii	Gadiformes	Macrouridae	Coryphaenoides sp.	Undefined	Undefined	0.9816	17	0	0	0	0	0	0	0	0	0	0	0	0	0	0	0	0	0	0	0	0	0	0	0	0	0	0	0	0	0	0	0	0	0	0	0	0	0	0	0	0
OTU_048	family_Moridae;species_Gadella jordani	Actinopterygii	Gadiformes	Moridae	Gadella sp.	Rocky bottom (deep)	Carnivore-1 (3.1-3.5)	0.9923	10	0	0	0	0	0	0	0	0	0	0	0	0	0	0	0	0	0	0	0	0	0	0	1	0	0	0	0	0	0	0	0	0	0	0	0	0	0	0	0	0
OTU_049	family_Moridae;species_Laemonema goodebeanorum	Actinopterygii	Gadiformes	Moridae	Laemonema sp.	Rocky bottom (deep)	Carnivore-1 (3.1-3.5)	0.9772	9	0	0	0	0	0	0	0	0	0	0	0	0	0	0	0	0	0	0	0	0	0	0	0	0	0	0	0	0	0	0	0	0	0	0	0	0	0	0	0	0
OTU_050	family_Moridae;species_Laemonema goodebeanorum	Actinopterygii	Gadiformes	Moridae	Laemonema sp.	Rocky bottom (deep)	Carnivore-1 (3.1-3.5)	0.9549	16	0	0	0	0	0	0	0	0	0	0	0	0	0	0	0	0	0	0	0	0	0	0	1	0	0	0	0	0	0	0	0	0	0	0	0	0	0	0	0	0
OTU_051	family_Moridae;species_Physiculus rastrelliger	Actinopterygii	Gadiformes	Moridae	Physiculus rastrelliger	Rocky bottom	Carnivore-1 (3.1-3.5)	1	177	0	0	0	0	0	0	0	0	0	0	0	0	0	0	0	0	0	0	0	0	0	0	0	0	0	0	0	0	0	0	0	0	0	0	0	0	0	0	0	0
OTU_052	family_Moridae;species_Physiculus rastrelliger	Actinopterygii	Gadiformes	Moridae	Physiculus rastrelliger	Rocky bottom	Carnivore-1 (3.1-3.5)	0.9923	14	0	0	0	0	0	0	0	0	0	0	0	0	0	0	0	0	0	0	1	0	0	0	0	0	0	0	0	0	0	0	0	0	0	0	0	0	0	0	0	0
OTU_053	family_Gerreidae;species_Parequula melbournensis	Actinopterygii	Gerreiformes	Gerreidae	Undef. Gerreidae	Undefined	Undefined	0.9091	3555	0	0	0	0	0	0	0	0	0	0	0	0	0	0	0	0	0	0	0	0	0	0	0	0	0	0	0	0	0	0	0	0	0	0	0	0	0	0	0	0
OTU_055	family_Apogonidae;species_Apogon atradorsatus	Actinopterygii	Kurtiformes	Apogonidae	Apogon atradorsatus	Rocky bottom	Carnivore-1 (3.1-3.5)	0.9962	108	0	0	0	0	0	0	0	0	0	0	0	0	0	0	0	0	0	0	0	0	0	0	0	0	0	0	0	0	0	0	0	0	0	0	0	0	0	0	0	0
OTU_056	family_Labridae;species_Bodianus diplotaenia	Actinopterygii	Labriformes	Labridae	Bodianus diplotaenia	Rocky bottom	Carnivore-1 (3.1-3.5)	1	20	0	0	0	0	0	0	0	0	0	0	0	0	0	0	0	0	0	0	0	0	0	0	0	0	0	0	0	0	0	0	0	0	0	0	0	0	0	0	0	0
OTU_057	family_Labridae;species_Halichoeres dispilus	Actinopterygii	Labriformes	Labridae	Halichoeres dispilus	Rocky bottom	Carnivore-2 (3.6-4.0)	0.9962	1150	0	0	0	0	0	0	0	0	0	0	0	0	0	0	0	0	0	0	0	0	0	0	0	0	0	0	0	0	0	0	0	0	0	0	0	0	0	0	0	0
OTU_058	family_Labridae;species_Halichoeres nicholsi	Actinopterygii	Labriformes	Labridae	Halichoeres nicholsi	Rocky bottom	Carnivore-2 (3.6-4.0)	1	4155	0	0	0	0	0	0	0	0	0	0	0	0	0	0	0	0	0	0	0	0	0	0	0	0	0	0	0	0	0	0	0	0	0	0	0	0	0	0	0	0
OTU_059	family_Labridae;species_Nicholsina denticulata	Actinopterygii	Labriformes	Labridae	Nicholsina denticulata	Rocky bottom	Planktivore-1 (2.0-2.5)	0.9964	1108	0	0	0	0	0	0	0	0	0	0	0	0	0	0	0	0	0	0	0	0	0	0	0	0	0	0	0	0	0	0	0	0	0	0	0	0	0	0	0	0
OTU_060	family_Labridae;species_Scarus ghobban	Actinopterygii	Labriformes	Labridae	Scarus ghobban	Rocky bottom	Planktivore-1 (2.0-2.5)	1	550	0	0	0	0	0	0	0	0	0	0	0	0	0	0	0	0	0	0	0	0	0	0	0	0	0	0	0	0	0	0	0	0	0	0	0	0	0	0	0	0
OTU_061	family_Labridae;species_Hemigymnus melapterus	Actinopterygii	Labriformes	Labridae	Undef. Labridae	Undefined	Undefined	0.924	142	0	0	0	0	0	0	0	0	0	0	0	0	0	0	0	0	0	0	0	0	0	0	0	0	0	0	0	0	0	0	0	0	0	0	0	0	0	0	0	0
OTU_062	family_Lophiidae;species_Lophiodes spilurus	Actinopterygii	Lophiiformes	Lophiidae	Lophiodes spilurus	Rocky bottom	Carnivore-2 (3.6-4.0)	1	3985	0	0	0	0	0	0	0	0	0	0	0	0	0	0	0	0	0	0	0	0	0	0	1	0	0	0	0	0	0	0	0	0	0	0	0	0	0	0	0	0
OTU_063	family_Lophiidae;species_Lophiodes spilurus	Actinopterygii	Lophiiformes	Lophiidae	Lophiodes spilurus	Rocky bottom	Carnivore-2 (3.6-4.0)	0.9656	201	0	0	0	0	0	0	0	0	0	0	0	0	0	0	0	0	0	0	0	0	0	0	1	0	0	0	0	0	0	0	0	0	0	0	0	0	0	0	0	0
OTU_066	family_Haemulidae;species_Anisotremus surinamensis	Actinopterygii	Lutjaniformes	Haemulidae	Anisotremus sp.	Rocky bottom	Carnivore-1 (3.1-3.5)	0.9811	642	0	0	0	0	0	0	0	0	1	0	0	0	0	0	0	0	0	0	0	0	0	0	0	0	0	0	0	0	0	0	0	0	0	0	0	0	0	0	0	0
OTU_067	family_Haemulidae;species_Orthopristis cantharinus	Actinopterygii	Lutjaniformes	Haemulidae	Orthopristis cantharinus	Rocky bottom	Carnivore-1 (3.1-3.5)	1	69	0	0	0	0	0	0	0	0	0	0	0	0	0	0	0	0	0	0	0	0	0	0	0	0	0	0	0	0	0	0	0	0	0	0	0	0	0	0	0	0
OTU_068	family_Haemulidae;species_Xenichthys agassizii	Actinopterygii	Lutjaniformes	Haemulidae	Xenichthys agassizii	Rocky bottom	Carnivore-1 (3.1-3.5)	1	594	1	0	0	0	0	0	0	0	0	0	0	0	0	0	0	0	0	0	0	0	0	0	0	0	0	0	0	0	0	0	0	0	0	0	0	0	0	0	0	0
OTU_069	family_Haemulidae;species_Brachygenys jessiae	Actinopterygii	Lutjaniformes	Haemulidae	Xenocys jessiae	Rocky bottom	Carnivore-1 (3.1-3.5)	0.9962	42	0	0	0	0	0	0	0	0	0	0	0	0	0	0	0	0	0	0	0	0	0	0	0	0	0	0	0	0	0	0	0	0	0	0	0	0	0	0	0	0
OTU_070	family_Lutjanidae;species_Lutjanus kasmira	Actinopterygii	Lutjaniformes	Lutjanidae	Lutjanus sp.	Rocky bottom	Carnivore-3 (4.1-4.5)	1	2475	1	0	0	0	0	0	0	0	1	0	0	0	0	0	0	0	0	0	0	0	0	0	0	0	0	0	0	0	0	0	0	0	0	0	0	0	0	0	0	0
OTU_072	family_Mugilidae;species_Mugil cephalus	Actinopterygii	Mugiliformes	Mugilidae	Mugil cephalus	Rocky bottom	Planktivore-1 (2.0-2.5)	1	413	0	0	0	0	0	0	0	0	0	0	0	0	0	0	0	0	0	0	0	0	0	0	0	0	0	0	0	0	0	0	0	0	0	0	0	0	0	0	0	0
OTU_073	family_Myctophidae;species_Diaphus perspicillatus	Actinopterygii	Myctophiformes	Myctophidae	Diaphus sp.	Undefined	Undefined	0.9363	15	0	0	0	0	0	0	0	0	0	0	0	0	0	0	0	0	1	0	0	0	0	0	0	0	0	0	0	0	0	0	0	0	0	0	0	0	0	0	0	0
OTU_076	family_Myctophidae;species_Myctophum nitidulum	Actinopterygii	Myctophiformes	Myctophidae	Myctophum nitidulum	Bathypealgic	Carnivore-1 (3.1-3.5)	0.9962	6	0	0	0	0	0	0	0	0	0	0	0	0	0	0	0	0	0	0	0	0	0	0	0	0	0	0	0	0	0	0	0	0	0	0	0	0	0	0	0	0
OTU_080	family_Bythitidae;species_Diplacanthopoma brachysoma	Actinopterygii	Ophidiiformes	Bythitidae	Diplacanthopoma sp.	Rocky bottom (deep)	Carnivore-2 (3.6-4.0)	0.9772	21	0	0	0	0	0	0	0	0	0	0	0	0	0	0	0	0	0	0	0	0	0	0	1	0	0	0	0	0	0	0	0	0	0	0	0	0	0	0	0	0
OTU_081	family_Ophidiidae;species_Brotula clarkae	Actinopterygii	Ophidiiformes	Ophidiidae	Brotula clarkae	Rocky bottom (deep)	Carnivore-2 (3.6-4.0)	0.9733	1869	0	0	0	0	0	0	0	0	0	0	0	0	0	0	0	0	0	0	0	0	0	0	0	0	0	0	0	0	0	0	0	0	0	0	0	0	1	0	0	0
OTU_082	family_Ophidiidae;species_Brotula clarkae	Actinopterygii	Ophidiiformes	Ophidiidae	Brotula clarkae	Rocky bottom (deep)	Carnivore-2 (3.6-4.0)	0.958	41	0	0	0	0	0	0	0	0	0	0	0	0	0	0	0	0	0	0	0	0	0	0	0	0	0	0	0	0	0	0	0	0	0	0	0	0	0	0	0	0
OTU_085	family_Ophidiidae;species_Chilara taylori	Actinopterygii	Ophidiiformes	Ophidiidae	Chilara taylori	Rocky bottom	Carnivore-3 (4.1-4.5)	0.9962	154	0	1	0	0	0	0	0	0	0	0	0	0	0	0	0	0	0	0	0	0	0	0	0	0	0	0	0	0	0	0	0	0	0	0	0	0	0	0	0	0
OTU_086	family_Ophidiidae;species_Genypterus tigerinus	Actinopterygii	Ophidiiformes	Ophidiidae	Undef. Ophidiidae	Undefined	Undefined	0.8333	25	0	0	0	0	0	0	0	0	0	0	0	0	0	0	0	0	0	0	0	0	0	0	0	0	0	0	0	0	0	0	0	0	0	0	0	0	0	0	0	0
OTU_087	family_Ophidiidae;species_Chilara taylori	Actinopterygii	Ophidiiformes		Undef. Ophidiiformes	Undefined	Undefined	0.8609	67	0	1	0	0	0	0	0	1	0	0	0	0	0	0	0	0	0	1	0	0	0	0	0	0	0	0	0	0	0	0	0	0	0	0	0	0	0	0	0	0
OTU_088	family_Malacanthidae;species_Caulolatilus princeps	Actinopterygii	Perciformes	Malacanthidae	Caulolatilus princeps	Rocky bottom	Carnivore-2 (3.6-4.0)	0.9963	4	0	0	0	0	0	0	0	0	0	0	0	0	0	0	0	0	0	0	0	0	0	0	0	0	0	0	0	0	0	0	0	0	0	0	0	0	0	0	0	0
OTU_089	family_Peristediidae;species_Peristedion gracile	Actinopterygii	Perciformes	Peristediidae	Peristedion sp.	Rocky bottom (deep)	Carnivore-1 (3.1-3.5)	0.9621	242	0	0	0	0	0	0	0	0	0	0	0	0	0	0	0	0	0	0	0	0	0	0	0	0	0	0	0	1	0	0	0	0	0	0	0	0	0	0	0	0
OTU_091	family_Pomacentridae;species_Chromis alta	Actinopterygii	Perciformes	Pomacentridae	Chromis alta	Rocky bottom	Carnivore-1 (3.1-3.5)	1	454	0	0	0	0	0	0	0	0	0	0	0	0	0	0	0	0	0	0	0	0	0	0	0	0	0	0	0	0	0	0	0	0	0	0	0	0	0	0	0	0
OTU_092	family_Pomacentridae;species_Stegastes beebei	Actinopterygii	Perciformes	Pomacentridae	Stegastes beebei	Rocky bottom	Planktivore-2 (2.6-3.0)	1	114	0	0	0	0	0	0	0	0	0	0	0	0	0	0	0	0	0	0	0	0	0	0	0	0	0	0	0	0	0	0	0	0	0	0	0	0	0	0	0	0
OTU_093	family_Scorpaenidae;species_Pontinus clemensi	Actinopterygii	Perciformes	Scorpaenidae	Pontinus clemensi	Rocky bottom	Carnivore-2 (3.6-4.0)	0.9774	502	0	0	0	0	0	0	0	0	0	0	0	0	0	0	0	0	0	0	0	0	1	0	0	0	0	0	0	0	0	0	0	0	0	0	0	0	0	0	0	0
OTU_094	family_Scorpaenidae;species_Pontinus clemensi	Actinopterygii	Perciformes	Scorpaenidae	Pontinus clemensi	Rocky bottom	Carnivore-2 (3.6-4.0)	0.9736	391	0	0	0	0	0	0	0	0	0	0	0	0	0	0	0	0	0	0	0	0	0	0	0	0	0	0	0	0	0	0	0	0	0	0	0	0	0	0	0	0
OTU_095	family_Scorpaenidae;species_Pontinus clemensi	Actinopterygii	Perciformes	Scorpaenidae	Pontinus clemensi	Rocky bottom	Carnivore-2 (3.6-4.0)	0.9925	219	0	0	0	0	0	0	0	0	0	0	0	0	0	0	0	0	0	0	0	0	0	1	0	0	0	0	0	0	0	0	0	0	0	0	0	0	0	0	0	0
OTU_096	family_Scorpaenidae;species_Pontinus longispinis	Actinopterygii	Perciformes	Scorpaenidae	Pontinus sp.	Rocky bottom	Carnivore-2 (3.6-4.0)	0.9962	72	0	0	0	0	0	0	0	0	0	0	0	0	0	0	0	0	0	0	0	0	0	0	0	0	0	0	0	0	0	0	0	0	0	0	0	0	0	0	0	0
OTU_097	family_Scorpaenidae;species_Scorpaena plumieri	Actinopterygii	Perciformes	Scorpaenidae	Scorpaena sp.	Rocky bottom	Carnivore-2 (3.6-4.0)	0.9248	1972	0	0	0	0	0	0	0	1	0	0	0	0	0	0	0	0	0	0	0	0	0	0	0	0	0	0	0	0	0	0	0	0	0	0	0	0	0	0	0	0
OTU_098	family_Scorpaenidae;species_Scorpaena brasiliensis	Actinopterygii	Perciformes	Scorpaenidae	Scorpaena sp.	Rocky bottom	Carnivore-2 (3.6-4.0)	0.9213	11	0	0	0	0	0	0	0	1	0	0	0	0	0	0	0	0	0	0	0	0	0	0	0	0	0	0	0	0	0	0	0	0	0	0	0	0	0	0	0	0
OTU_099	family_Serranidae;species_Alphestes immaculatus	Actinopterygii	Perciformes	Serranidae	Alphestes immaculatus	Rocky bottom	Carnivore-1 (3.1-3.5)	0.9963	574	0	0	0	0	0	0	0	0	1	0	0	0	0	0	0	0	0	0	0	0	0	0	0	0	0	0	0	0	0	0	0	0	0	0	0	0	0	0	0	0
OTU_101	family_Serranidae;species_Epinephelus labriformis	Actinopterygii	Perciformes	Serranidae	Epinephelus labriformis	Rocky bottom	Carnivore-2 (3.6-4.0)	1	154	0	0	0	0	0	0	0	0	0	0	0	0	0	0	0	0	0	0	0	0	0	0	0	0	0	0	0	0	0	0	0	0	0	0	0	0	0	0	0	0
OTU_102	family_Serranidae;species_Liopropoma fasciatum	Actinopterygii	Perciformes	Serranidae	Liopropoma fasciatum	Rocky bottom	Carnivore-2 (3.6-4.0)	1	221	0	0	0	0	0	0	0	0	0	0	0	0	0	0	0	0	0	0	0	0	0	0	0	0	0	0	0	0	0	0	0	0	0	0	0	0	0	0	0	0
OTU_104	family_Serranidae;species_Paranthias colonus	Actinopterygii	Perciformes	Serranidae	Paranthias colonus	Rocky bottom	Carnivore-2 (3.6-4.0)	0.9925	7800	1	0	0	0	0	0	0	0	1	0	0	0	0	0	0	0	0	0	0	0	0	0	0	0	0	0	0	0	0	0	0	0	0	0	0	0	0	0	0	0
OTU_105	family_Serranidae;species_Paranthias colonus	Actinopterygii	Perciformes	Serranidae	Paranthias colonus	Rocky bottom	Carnivore-2 (3.6-4.0)	0.985	42	1	0	0	0	0	0	0	0	0	0	0	0	0	0	0	0	0	0	0	0	0	0	0	0	0	0	0	0	0	0	0	0	0	0	0	0	0	0	0	0
OTU_115	family_Serranidae;species_Pronotogrammus multifasciatus	Actinopterygii	Perciformes	Serranidae	Pronotogrammus multifasciatus	Rocky bottom	Carnivore-1 (3.1-3.5)	1	4494	0	0	0	0	0	0	1	0	0	0	0	0	0	0	0	0	0	0	0	0	0	0	0	1	0	1	0	0	0	0	0	0	0	0	0	0	0	1	0	0
OTU_116	family_Serranidae;species_Pronotogrammus multifasciatus	Actinopterygii	Perciformes	Serranidae	Pronotogrammus multifasciatus	Rocky bottom	Carnivore-1 (3.1-3.5)	0.9636	3	0	0	0	0	1	0	0	0	0	0	0	0	0	0	0	0	0	0	0	0	0	0	0	0	0	0	0	0	0	0	0	0	0	0	0	0	0	0	0	0
OTU_117	family_Serranidae;species_Rypticus saponaceus	Actinopterygii	Perciformes	Serranidae	Rypticus sp.	Rocky bottom	Carnivore-2 (3.6-4.0)	0.9811	6	0	0	0	0	0	0	0	0	0	0	0	0	0	0	0	0	0	0	0	0	0	0	0	0	0	0	0	0	0	0	0	0	0	0	0	0	0	0	0	0
OTU_118	family_Serranidae;species_Anthias nicholsi	Actinopterygii	Perciformes	Serranidae	Anthias sp.	Rocky bottom (deep)	Carnivore-3 (4.1-4.5)	0.9817	260	0	0	0	0	0	0	0	0	0	0	0	0	0	0	0	0	1	0	0	0	1	0	0	0	0	0	0	0	0	0	0	0	0	0	0	0	0	0	0	0
OTU_120	family_Serranidae;species_Diplectrum formosum	Actinopterygii	Perciformes	Serranidae	Undef. Serraninae	Rocky bottom	Carnivore-2 (3.6-4.0)	0.9059	4113	0	0	0	0	0	0	0	0	0	0	0	0	1	0	0	0	0	0	0	1	0	0	0	1	0	0	0	0	0	1	0	0	0	0	0	0	0	0	0	0
OTU_121	family_Triglidae;species_Bellator militaris	Actinopterygii	Perciformes	Triglidae	Bellator sp.	Rocky bottom	Carnivore-1 (3.1-3.5)	0.9434	129	0	0	0	0	0	0	0	0	0	0	0	0	0	0	0	0	0	0	0	0	0	0	0	0	0	0	0	1	0	0	0	0	0	0	0	0	0	0	0	0
OTU_122	family_Triglidae;species_Prionotus stephanophrys	Actinopterygii	Perciformes	Triglidae	Prionotus stephanophrys	Rocky bottom	Carnivore-1 (3.1-3.5)	0.9924	250	0	0	0	0	0	0	0	0	0	0	0	0	0	0	0	0	0	0	0	0	0	0	0	0	0	0	0	0	0	0	0	0	0	0	0	0	0	0	0	0
OTU_124	family_Cyclopsettidae;species_Citharichthys xanthostigma	Actinopterygii	Pleuronectiformes	Cyclopsettidae	Citharichthys sp.	Rocky bottom	Carnivore-1 (3.1-3.5)	0.975	1879	0	0	0	0	0	0	0	0	0	0	0	0	0	0	0	0	0	0	0	0	0	0	0	0	0	0	0	0	1	0	0	0	0	0	0	0	0	0	0	0
OTU_127	family_Paralichthyidae;species_Hippoglossina stomata	Actinopterygii	Pleuronectiformes	Paralichthyidae	Hippoglossina stomata	Rocky bottom	Carnivore-2 (3.6-4.0)	0.9964	46	0	0	0	0	0	0	0	0	0	0	0	0	0	0	0	0	0	0	0	0	0	0	0	0	0	0	0	0	0	0	0	0	0	0	0	0	0	0	0	0
OTU_128	family_Bothidae;species_Grammatobothus polyophthalmus	Actinopterygii	Pleuronectiformes		Undef. Pleuronectiformes	Undefined	Undefined	0.8333	117	0	0	0	0	0	0	0	0	0	0	0	0	0	0	0	0	0	0	0	0	0	0	0	0	0	0	0	0	0	0	0	0	0	0	0	0	0	0	0	0
OTU_130	family_Centrolophidae;species_Seriolella punctata	Actinopterygii	Scombriformes	Centrolophidae	Seriolella punctata	Rocky bottom (deep)	Carnivore-1 (3.1-3.5)	1	239	0	0	0	0	0	0	0	0	0	0	0	1	0	0	0	0	1	0	0	0	0	0	0	0	0	0	0	0	0	0	0	0	0	0	0	0	0	0	0	0
OTU_131	family_Scombridae;species_Auxis thazard	Actinopterygii	Scombriformes	Scombridae	Auxis thazard	Epipelagic	Carnivore-3 (4.1-4.5)	1	486	0	0	0	0	0	0	0	0	0	0	0	0	0	0	0	0	0	0	0	0	0	0	0	0	0	0	1	0	0	1	0	0	0	0	0	0	0	0	0	0
OTU_132	family_Scombridae;species_Scomber japonicus	Actinopterygii	Scombriformes	Scombridae	Scomber japonicus	Epipelagic	Carnivore-1 (3.1-3.5)	1	601	0	0	0	0	0	0	0	0	0	0	0	0	1	0	0	0	1	0	0	0	0	0	0	0	0	0	0	0	0	0	0	0	0	0	0	0	0	0	0	0
OTU_133	family_Scombridae;species_Thunnus tonggol	Actinopterygii	Scombriformes	Scombridae	Thunnus sp.	Mesopelagic	Carnivore-3 (4.1-4.5)	0.9924	17	0	0	0	0	0	0	0	0	0	0	0	0	0	0	0	0	0	0	0	0	0	0	0	0	0	0	0	0	0	0	0	0	0	0	0	0	0	0	0	0
OTU_134	family_Trichiuridae;species_Assurger anzac	Actinopterygii	Scombriformes	Trichiuridae	Assurger anzac	Rocky bottom (deep)	Carnivore-3 (4.1-4.5)	0.9739	24035	0	0	0	1	0	0	0	0	0	0	0	0	0	0	0	0	1	0	0	0	0	0	0	0	0	0	0	0	0	0	0	0	0	0	0	0	0	0	0	0
OTU_142	family_Trichiuridae;species_Assurger anzac	Actinopterygii	Scombriformes	Trichiuridae	Assurger anzac	Rocky bottom (deep)	Carnivore-3 (4.1-4.5)	0.8996	2	0	0	0	0	0	0	0	0	0	0	0	0	0	0	0	0	0	0	0	0	0	0	0	0	0	0	0	0	0	0	0	0	0	0	0	0	0	0	0	0
OTU_145	family_Sparidae;species_Calamus brachysomus	Actinopterygii	Spariformes	Sparidae	Calamus brachysomus	Rocky bottom	Carnivore-2 (3.6-4.0)	0.9963	111	0	0	0	0	0	0	0	0	0	0	0	0	0	0	0	0	0	0	0	0	0	0	0	0	0	0	0	0	0	0	0	0	0	0	0	0	0	0	0	0
OTU_147	family_Phosichthyidae;species_Vinciguerria nimbaria	Actinopterygii	Stomiiformes	Phosichthyidae	Vinciguerria sp.	Bathypealgic	Carnivore-1 (3.1-3.5)	0.9609	5	0	0	0	0	0	0	0	0	0	0	0	0	0	0	0	0	0	0	0	0	0	0	1	0	0	0	0	0	0	0	0	0	0	0	0	0	0	0	0	0
OTU_148	family_Sternoptychidae;species_Maurolicus walvisensis	Actinopterygii	Stomiiformes	Sternoptychidae	Maurolicus sp.	Mesopelagic	Carnivore-1 (3.1-3.5)	1	9	0	0	0	0	0	0	0	0	0	0	0	0	1	0	0	0	0	0	0	0	0	0	0	0	0	0	0	0	0	0	0	0	0	0	0	0	0	0	0	0
OTU_150	family_Callionymidae;species_Callionymus bairdi	Actinopterygii	Syngnathiformes	Callionymidae	Callionymus sp.	Undefined	Undefined	0.9654	7	0	0	0	0	0	0	0	0	0	0	0	0	0	0	0	0	0	0	0	0	0	0	0	0	0	0	0	0	0	0	0	0	0	0	0	0	0	0	0	0
OTU_151	family_Fistulariidae;species_Fistularia corneta	Actinopterygii	Syngnathiformes	Fistulariidae	Fistularia corneta	Epipelagic	Carnivore-3 (4.1-4.5)	0.9962	16	0	0	0	0	0	0	0	0	0	0	0	0	0	0	0	0	0	0	0	0	0	0	0	0	0	0	0	0	0	0	0	0	0	0	0	0	0	0	0	0
OTU_152	family_Fistulariidae;species_Fistularia commersonii	Actinopterygii	Syngnathiformes	Fistulariidae	Fistularia commersonii	Rocky bottom	Carnivore-3 (4.1-4.5)	0.9924	55	0	0	0	0	0	0	0	0	0	0	0	0	0	0	0	0	0	0	0	0	0	0	0	0	0	0	0	0	0	0	0	0	0	0	0	0	0	0	0	0
OTU_153	family_Balistidae;species_Xanthichthys mento	Actinopterygii	Tetraodontiformes	Balistidae	Xanthichthys mento	Rocky bottom	Carnivore-2 (3.6-4.0)	0.9962	257	1	0	0	0	0	0	0	0	0	0	0	0	0	0	0	0	0	0	0	0	0	0	0	0	0	0	0	0	0	0	0	0	0	0	0	0	0	0	0	0
OTU_155	family_Trachichthyidae;species_Hoplostethus atlanticus	Actinopterygii	Trachichthyiformes	Trachichthyidae	Hoplostethus atlanticus	Mesopelagic	Carnivore-2 (3.6-4.0)	0.9886	6	0	0	0	0	0	0	0	0	0	0	0	0	0	0	0	0	0	0	0	0	0	0	1	0	0	0	0	0	0	0	0	0	0	0	0	0	0	0	0	0
OTU_156	family_Uranoscopidae;species_Kathetostoma laeve	Actinopterygii	Uranoscopiformes	Uranoscopidae	Kathetostoma sp.	Rocky bottom (deep)	Carnivore-3 (4.1-4.5)	0.9701	1330	0	0	0	0	0	0	0	0	0	0	0	0	0	0	0	0	0	0	0	0	0	0	0	0	0	0	0	0	1	0	0	0	0	0	0	0	0	0	0	0
OTU_158	family_Carcharhinidae;species_Carcharhinus amblyrhynchoides	Chondrichthyes	Carcharhiniformes	Carcharhinidae	Carcharhinus sp.	Rocky bottom	Carnivore-3 (4.1-4.5)	0.9889	278	0	0	0	0	0	0	0	0	0	0	0	0	0	0	0	0	0	0	0	0	0	0	0	0	0	0	1	0	0	0	0	0	0	0	0	0	0	0	0	0
OTU_160	family_Dasyatidae;species_Hypanus dipterurus	Chondrichthyes	Myliobatiformes	Dasyatidae	Hypanus dipterurus	Rocky bottom	Carnivore-3 (4.1-4.5)	0.9645	11	0	0	0	0	0	0	0	0	0	0	0	0	0	0	0	0	0	0	0	0	0	0	0	0	0	0	0	0	0	0	0	0	0	0	0	0	0	0	0	0
OTU_161	family_Myliobatidae;species_Aetobatus narinari	Chondrichthyes	Myliobatiformes	Myliobatidae	Aetobatus narinari	Rocky bottom	Carnivore-3 (4.1-4.5)	0.9858	40	0	0	0	0	0	0	0	0	0	0	0	0	0	0	0	0	0	0	0	0	0	0	0	0	0	0	0	0	0	0	0	0	0	0	0	0	0	0	0	0
OTU_162	family_Arhynchobatidae;species_Notoraja tobitukai	Chondrichthyes	Rajiformes		Undef. Rajiformes	Undefined	Undefined	0.8864	157	0	0	0	0	0	0	0	0	0	0	0	0	0	0	0	0	0	0	0	0	0	0	0	0	0	0	0	0	0	0	0	0	0	0	0	0	0	0	0	0
OTU_164	family_Ommastrephidae;species_Dosidicus gigas	Cephalopoda	Teuthida	Ommastrephidae	Dosidicus gigas	Mesopelagic	Undefined	0.99	3	0	0	0	0	0	0	0	0	0	0	0	0	0	0	0	0	0	0	0	0	0	0	0	0	0	0	0	0	0	0	0	0	0	0	0	0	0	0	0	0
								TOTAL	244189	5	5	1	2	2	1	1	4	5	2	1	3	5	1	1	1	5	2	2	2	3	2	8	4	2	2	3	2	3	7	2	1	1	1	2	1	2	2	2	1
[truncated: 84 more columns]

## Sheet: 4.Prey OTU occurence - Rookery
OTU_ID	Class	Order	Family	max_assig_species_taxa	Prey	Habitat	Trophic_level	Malecon	Punta Pitt	Santa Fe	Floreana	Espanola	TOTAL
OTU_001	Actinopterygii	Anguilliformes	Congridae	Gnathophis sp.	Anguilliformes	Rocky bottom	Carnivore-3 (4.1-4.5)	1	0	0	0	0	1
OTU_002	Actinopterygii	Anguilliformes	Congridae	Gnathophis sp.	Anguilliformes	Rocky bottom	Carnivore-3 (4.1-4.5)	0	0	2	0	1	3
OTU_003	Actinopterygii	Anguilliformes	Muraenidae	Undef. Muraenidae	Anguilliformes	Undefined	Undefined	0	0	0	1	0	1
OTU_005	Actinopterygii	Anguilliformes	Ophichthidae	Ophichthus triserialis	Anguilliformes	Rocky bottom (deep)	Carnivore-2 (3.6-4.0)	0	1	0	0	0	1
OTU_007	Actinopterygii	Anguilliformes		Undef. Anguilliformes	Anguilliformes	Undefined	Undefined	1	0	0	0	0	1
OTU_008	Actinopterygii	Argentiniformes	Argentinidae	Argentina sp.	Argentina sp.	Rocky bottom	Carnivore-1 (3.1-3.5)	2	0	2	1	0	5
OTU_009	Actinopterygii	Ateleopodiformes	Ateleopodidae	Guentherus altivela	zOther Actinopterygii	Rocky bottom (deep)	Carnivore-1 (3.1-3.5)	0	0	0	1	0	1
OTU_010	Actinopterygii	Aulopiformes	Aulopidae	Aulopus sp.	Au_Aulopus sp.	Rocky bottom	Carnivore-2 (3.6-4.0)	4	4	1	1	2	12
OTU_011	Actinopterygii	Aulopiformes	Chlorophthalmidae	Chlorophthalmus sp.	Au_Chlorophthalmus sp.	Rocky bottom (deep)	Carnivore-2 (3.6-4.0)	5	9	2	2	6	24
OTU_012	Actinopterygii	Aulopiformes	Chlorophthalmidae	Chlorophthalmus sp.	Au_Chlorophthalmus sp.	Rocky bottom (deep)	Carnivore-2 (3.6-4.0)	0	0	2	0	1	3
OTU_020	Actinopterygii	Aulopiformes	Synodontidae	Synodus lacertinus	Aulopiformes other	Rocky bottom	Carnivore-3 (4.1-4.5)	0	0	0	2	0	2
OTU_021	Actinopterygii	Beloniformes	Exocoetidae	Cheilopogon sp.	zOther Actinopterygii	Epipelagic	Carnivore-2 (3.6-4.0)	0	1	0	0	0	1
OTU_023	Actinopterygii	Blenniiformes		Undef. Blenniiformes	zOther Actinopterygii	Undefined	Undefined	0	0	0	1	0	1
OTU_024	Actinopterygii	Carangiformes	Carangidae	Decapterus macarellus	Carangiformes other	Mesopelagic	Carnivore-2 (3.6-4.0)	0	2	0	0	0	2
OTU_025	Actinopterygii	Carangiformes	Carangidae	Decapterus muroadsi	Carangiformes other	Epipelagic	Carnivore-1 (3.1-3.5)	1	0	1	0	1	3
OTU_027	Actinopterygii	Carangiformes	Carangidae	Selar crumenophthalmus	Carangiformes other	Rocky bottom	Carnivore-2 (3.6-4.0)	1	0	0	1	1	3
OTU_028	Actinopterygii	Carangiformes	Carangidae	Trachurus symmetricus	Ca_Trachurus symmetricus	Mesopelagic	Carnivore-2 (3.6-4.0)	3	0	5	0	5	13
OTU_030	Actinopterygii	Chaetodontiformes	Chaetodontidae	Johnrandallia nigrirostris	zOther Actinopterygii	Rocky bottom	Planktivore-2 (2.6-3.0)	0	0	0	0	1	1
OTU_032	Actinopterygii	Clupeiformes	Clupeidae	Opisthonema medirastre	Clupeiformes other	Epipelagic	Carnivore-1 (3.1-3.5)	0	0	0	1	0	1
OTU_033	Actinopterygii	Clupeiformes	Clupeidae	Sardinops sagax	Cl_Sardinops sagax	Epipelagic	Planktivore-2 (2.6-3.0)	20	0	17	6	7	50
OTU_035	Actinopterygii	Clupeiformes	Clupeidae	Sardinops sagax	Cl_Sardinops sagax	Epipelagic	Planktivore-2 (2.6-3.0)	1	1	0	0	0	2
OTU_045	Actinopterygii	Clupeiformes	Dussumieriidae	Etrumeus acuminatus	Clupeiformes other	Epipelagic	Carnivore-1 (3.1-3.5)	1	0	1	0	0	2
OTU_046	Actinopterygii	Gadiformes	Macrouridae	Coelorinchus sp.	Gadiformes	Rocky bottom (deep)	Carnivore-1 (3.1-3.5)	3	0	2	2	0	7
OTU_047	Actinopterygii	Gadiformes	Macrouridae	Coryphaenoides sp.	Gadiformes	Undefined	Undefined	0	1	0	0	0	1
OTU_048	Actinopterygii	Gadiformes	Moridae	Gadella sp.	Gadiformes	Rocky bottom (deep)	Carnivore-1 (3.1-3.5)	0	0	0	0	1	1
OTU_049	Actinopterygii	Gadiformes	Moridae	Laemonema sp.	Gadiformes	Rocky bottom (deep)	Carnivore-1 (3.1-3.5)	1	0	0	0	0	1
OTU_050	Actinopterygii	Gadiformes	Moridae	Laemonema sp.	Gadiformes	Rocky bottom (deep)	Carnivore-1 (3.1-3.5)	0	0	0	0	1	1
OTU_051	Actinopterygii	Gadiformes	Moridae	Physiculus rastrelliger	Gadiformes	Rocky bottom	Carnivore-1 (3.1-3.5)	1	0	0	0	0	1
OTU_052	Actinopterygii	Gadiformes	Moridae	Physiculus rastrelliger	Gadiformes	Rocky bottom	Carnivore-1 (3.1-3.5)	0	1	0	0	1	2
OTU_053	Actinopterygii	Gerreiformes	Gerreidae	Undef. Gerreidae	Gerreiformes	Undefined	Undefined	1	0	0	0	0	1
OTU_055	Actinopterygii	Kurtiformes	Apogonidae	Apogon atradorsatus	Kurtiformes	Rocky bottom	Carnivore-1 (3.1-3.5)	0	0	0	3	0	3
OTU_056	Actinopterygii	Labriformes	Labridae	Bodianus diplotaenia	Labriformes	Rocky bottom	Carnivore-1 (3.1-3.5)	0	0	0	2	0	2
OTU_057	Actinopterygii	Labriformes	Labridae	Halichoeres dispilus	Labriformes	Rocky bottom	Carnivore-2 (3.6-4.0)	1	0	0	0	0	1
OTU_058	Actinopterygii	Labriformes	Labridae	Halichoeres nicholsi	Labriformes	Rocky bottom	Carnivore-2 (3.6-4.0)	1	0	0	0	0	1
OTU_059	Actinopterygii	Labriformes	Labridae	Nicholsina denticulata	Labriformes	Rocky bottom	Planktivore-1 (2.0-2.5)	1	0	0	2	0	3
OTU_060	Actinopterygii	Labriformes	Labridae	Scarus ghobban	Labriformes	Rocky bottom	Planktivore-1 (2.0-2.5)	0	1	0	0	0	1
OTU_061	Actinopterygii	Labriformes	Labridae	Undef. Labridae	Labriformes	Undefined	Undefined	1	0	0	0	0	1
OTU_062	Actinopterygii	Lophiiformes	Lophiidae	Lophiodes spilurus	Lophiiformes	Rocky bottom	Carnivore-2 (3.6-4.0)	3	1	1	2	1	8
OTU_063	Actinopterygii	Lophiiformes	Lophiidae	Lophiodes spilurus	Lophiiformes	Rocky bottom	Carnivore-2 (3.6-4.0)	2	0	0	0	1	3
OTU_066	Actinopterygii	Lutjaniformes	Haemulidae	Anisotremus sp.	Lutjaniformes other	Rocky bottom	Carnivore-1 (3.1-3.5)	0	0	0	0	1	1
OTU_067	Actinopterygii	Lutjaniformes	Haemulidae	Orthopristis cantharinus	Lutjaniformes other	Rocky bottom	Carnivore-1 (3.1-3.5)	0	0	0	2	0	2
OTU_068	Actinopterygii	Lutjaniformes	Haemulidae	Xenichthys agassizii	Lutjaniformes other	Rocky bottom	Carnivore-1 (3.1-3.5)	0	0	0	1	1	2
OTU_069	Actinopterygii	Lutjaniformes	Haemulidae	Xenocys jessiae	Lutjaniformes other	Rocky bottom	Carnivore-1 (3.1-3.5)	0	0	0	1	0	1
OTU_070	Actinopterygii	Lutjaniformes	Lutjanidae	Lutjanus sp.	Lu_Lutjanus sp.	Rocky bottom	Carnivore-3 (4.1-4.5)	0	0	0	1	2	3
OTU_072	Actinopterygii	Mugiliformes	Mugilidae	Mugil cephalus	zOther Actinopterygii	Rocky bottom	Planktivore-1 (2.0-2.5)	1	0	0	0	0	1
OTU_073	Actinopterygii	Myctophiformes	Myctophidae	Diaphus sp.	Myctophiformes	Undefined	Undefined	0	0	0	0	1	1
OTU_076	Actinopterygii	Myctophiformes	Myctophidae	Myctophum nitidulum	Myctophiformes	Bathypealgic	Carnivore-1 (3.1-3.5)	0	1	0	0	0	1
OTU_080	Actinopterygii	Ophidiiformes	Bythitidae	Diplacanthopoma sp.	Ophidiiformes	Rocky bottom (deep)	Carnivore-2 (3.6-4.0)	0	0	0	0	1	1
OTU_081	Actinopterygii	Ophidiiformes	Ophidiidae	Brotula clarkae	Ophidiiformes	Rocky bottom (deep)	Carnivore-2 (3.6-4.0)	3	0	1	0	0	4
OTU_082	Actinopterygii	Ophidiiformes	Ophidiidae	Brotula clarkae	Ophidiiformes	Rocky bottom (deep)	Carnivore-2 (3.6-4.0)	1	0	0	0	0	1
OTU_085	Actinopterygii	Ophidiiformes	Ophidiidae	Chilara taylori	Ophidiiformes	Rocky bottom	Carnivore-3 (4.1-4.5)	1	0	0	2	1	4
OTU_086	Actinopterygii	Ophidiiformes	Ophidiidae	Undef. Ophidiidae	Ophidiiformes	Undefined	Undefined	0	0	0	1	0	1
OTU_087	Actinopterygii	Ophidiiformes		Undef. Ophidiiformes	Ophidiiformes	Undefined	Undefined	0	0	0	0	3	3
OTU_088	Actinopterygii	Perciformes	Malacanthidae	Caulolatilus princeps	Perciformes other	Rocky bottom	Carnivore-2 (3.6-4.0)	0	0	0	1	0	1
OTU_089	Actinopterygii	Perciformes	Peristediidae	Peristedion sp.	Perciformes other	Rocky bottom (deep)	Carnivore-1 (3.1-3.5)	0	0	1	0	0	1
OTU_091	Actinopterygii	Perciformes	Pomacentridae	Chromis alta	Perciformes other	Rocky bottom	Carnivore-1 (3.1-3.5)	1	0	0	0	0	1
OTU_092	Actinopterygii	Perciformes	Pomacentridae	Stegastes beebei	Perciformes other	Rocky bottom	Planktivore-2 (2.6-3.0)	1	0	0	2	0	3
OTU_093	Actinopterygii	Perciformes	Scorpaenidae	Pontinus clemensi	Pe_Pontinus clemensi	Rocky bottom	Carnivore-2 (3.6-4.0)	2	0	0	1	1	4
OTU_094	Actinopterygii	Perciformes	Scorpaenidae	Pontinus clemensi	Pe_Pontinus clemensi	Rocky bottom	Carnivore-2 (3.6-4.0)	1	2	0	0	0	3
OTU_095	Actinopterygii	Perciformes	Scorpaenidae	Pontinus clemensi	Pe_Pontinus clemensi	Rocky bottom	Carnivore-2 (3.6-4.0)	1	1	0	0	1	3
OTU_096	Actinopterygii	Perciformes	Scorpaenidae	Pontinus sp.	Perciformes other	Rocky bottom	Carnivore-2 (3.6-4.0)	0	0	0	1	0	1
OTU_097	Actinopterygii	Perciformes	Scorpaenidae	Scorpaena sp.	Perciformes other	Rocky bottom	Carnivore-2 (3.6-4.0)	2	0	0	1	1	4
OTU_098	Actinopterygii	Perciformes	Scorpaenidae	Scorpaena sp.	Perciformes other	Rocky bottom	Carnivore-2 (3.6-4.0)	0	0	0	0	1	1
OTU_099	Actinopterygii	Perciformes	Serranidae	Alphestes immaculatus	Perciformes other	Rocky bottom	Carnivore-1 (3.1-3.5)	1	0	0	0	1	2
OTU_101	Actinopterygii	Perciformes	Serranidae	Epinephelus labriformis	Perciformes other	Rocky bottom	Carnivore-2 (3.6-4.0)	0	1	0	0	0	1
OTU_102	Actinopterygii	Perciformes	Serranidae	Liopropoma fasciatum	Perciformes other	Rocky bottom	Carnivore-2 (3.6-4.0)	1	0	0	0	0	1
OTU_104	Actinopterygii	Perciformes	Serranidae	Paranthias colonus	Pe_Paranthias colonus	Rocky bottom	Carnivore-2 (3.6-4.0)	4	1	0	4	2	11
OTU_105	Actinopterygii	Perciformes	Serranidae	Paranthias colonus	Pe_Paranthias colonus	Rocky bottom	Carnivore-2 (3.6-4.0)	0	0	0	0	1	1
OTU_115	Actinopterygii	Perciformes	Serranidae	Pronotogrammus multifasciatus	Pe_Pronotogrammus multifasciatus	Rocky bottom	Carnivore-1 (3.1-3.5)	4	9	5	2	1	21
OTU_116	Actinopterygii	Perciformes	Serranidae	Pronotogrammus multifasciatus	Pe_Pronotogrammus multifasciatus	Rocky bottom	Carnivore-1 (3.1-3.5)	0	0	0	0	1	1
OTU_117	Actinopterygii	Perciformes	Serranidae	Rypticus sp.	Perciformes other	Rocky bottom	Carnivore-2 (3.6-4.0)	0	0	0	1	0	1
OTU_118	Actinopterygii	Perciformes	Serranidae	Anthias sp.	Pe_Anthias sp.	Rocky bottom (deep)	Carnivore-3 (4.1-4.5)	0	4	0	0	2	6
OTU_120	Actinopterygii	Perciformes	Serranidae	Undef. Serraninae	Pe_Undef. Serraninae	Rocky bottom	Carnivore-2 (3.6-4.0)	2	2	4	4	2	14
OTU_121	Actinopterygii	Perciformes	Triglidae	Bellator sp.	Perciformes other	Rocky bottom	Carnivore-1 (3.1-3.5)	0	0	1	0	0	1
OTU_122	Actinopterygii	Perciformes	Triglidae	Prionotus stephanophrys	Perciformes other	Rocky bottom	Carnivore-1 (3.1-3.5)	2	0	0	0	0	2
OTU_124	Actinopterygii	Pleuronectiformes	Cyclopsettidae	Citharichthys sp.	Pleuronectiformes	Rocky bottom	Carnivore-1 (3.1-3.5)	1	0	1	1	0	3
OTU_127	Actinopterygii	Pleuronectiformes	Paralichthyidae	Hippoglossina stomata	Pleuronectiformes	Rocky bottom	Carnivore-2 (3.6-4.0)	0	0	0	1	0	1
OTU_128	Actinopterygii	Pleuronectiformes		Undef. Pleuronectiformes	Pleuronectiformes	Undefined	Undefined	0	0	0	1	0	1
OTU_130	Actinopterygii	Scombriformes	Centrolophidae	Seriolella punctata	Scombriformes other	Rocky bottom (deep)	Carnivore-1 (3.1-3.5)	0	1	0	0	2	3
OTU_131	Actinopterygii	Scombriformes	Scombridae	Auxis thazard	Scombriformes other	Epipelagic	Carnivore-3 (4.1-4.5)	0	0	2	0	0	2
OTU_132	Actinopterygii	Scombriformes	Scombridae	Scomber japonicus	Scomber japonicus	Epipelagic	Carnivore-1 (3.1-3.5)	5	1	1	1	2	10
OTU_133	Actinopterygii	Scombriformes	Scombridae	Thunnus sp.	Scombriformes other	Mesopelagic	Carnivore-3 (4.1-4.5)	0	0	1	0	0	1
OTU_134	Actinopterygii	Scombriformes	Trichiuridae	Assurger anzac	Sc_Assurger anzac	Rocky bottom (deep)	Carnivore-3 (4.1-4.5)	4	12	1	4	2	23
OTU_142	Actinopterygii	Scombriformes	Trichiuridae	Assurger anzac	Sc_Assurger anzac	Rocky bottom (deep)	Carnivore-3 (4.1-4.5)	0	1	0	0	0	1
OTU_145	Actinopterygii	Spariformes	Sparidae	Calamus brachysomus	zOther Actinopterygii	Rocky bottom	Carnivore-2 (3.6-4.0)	0	0	0	1	0	1
OTU_147	Actinopterygii	Stomiiformes	Phosichthyidae	Vinciguerria sp.	Stomiiformes	Bathypealgic	Carnivore-1 (3.1-3.5)	0	0	0	0	1	1
OTU_148	Actinopterygii	Stomiiformes	Sternoptychidae	Maurolicus sp.	Stomiiformes	Mesopelagic	Carnivore-1 (3.1-3.5)	0	0	0	0	1	1
OTU_150	Actinopterygii	Syngnathiformes	Callionymidae	Callionymus sp.	Syngnathiformes	Undefined	Undefined	1	0	0	0	0	1
OTU_151	Actinopterygii	Syngnathiformes	Fistulariidae	Fistularia corneta	Syngnathiformes	Epipelagic	Carnivore-3 (4.1-4.5)	0	0	0	1	0	1
OTU_152	Actinopterygii	Syngnathiformes	Fistulariidae	Fistularia commersonii	Syngnathiformes	Rocky bottom	Carnivore-3 (4.1-4.5)	0	0	0	2	0	2
OTU_153	Actinopterygii	Tetraodontiformes	Balistidae	Xanthichthys mento	Tetraodontiformes	Rocky bottom	Carnivore-2 (3.6-4.0)	0	0	0	1	1	2
OTU_155	Actinopterygii	Trachichthyiformes	Trachichthyidae	Hoplostethus atlanticus	zOther Actinopterygii	Mesopelagic	Carnivore-2 (3.6-4.0)	0	0	0	0	1	1
OTU_156	Actinopterygii	Uranoscopiformes	Uranoscopidae	Kathetostoma sp.	Ur_Kathetostoma sp.	Rocky bottom (deep)	Carnivore-3 (4.1-4.5)	1	0	3	1	0	5
OTU_158	Chondrichthyes	Carcharhiniformes	Carcharhinidae	Carcharhinus sp.	zzChondrichthyes	Rocky bottom	Carnivore-3 (4.1-4.5)	0	0	1	0	0	1
OTU_160	Chondrichthyes	Myliobatiformes	Dasyatidae	Hypanus dipterurus	zzChondrichthyes	Rocky bottom	Carnivore-3 (4.1-4.5)	0	1	0	0	0	1
OTU_161	Chondrichthyes	Myliobatiformes	Myliobatidae	Aetobatus narinari	zzChondrichthyes	Rocky bottom	Carnivore-3 (4.1-4.5)	0	2	0	1	0	3
OTU_162	Chondrichthyes	Rajiformes		Undef. Rajiformes	zzChondrichthyes	Undefined	Undefined	2	0	0	0	0	2
OTU_164	Cephalopoda	Teuthida	Ommastrephidae	Dosidicus gigas	zzTeuthida	Mesopelagic	Undefined	0	1	0	0	0	1
							SUM	97	62	58	68	64	349

## Sheet: 5.Prey OTU %FOO
OTU_ID	Class	Order	Family	max_assig_species_taxa	Habitat	Trophic_level	Malecon	Punta Pitt	Santa Fe	Floreana	Espanola
OTU_001	Actinopterygii	Anguilliformes	Congridae	Gnathophis sp.	Rocky bottom	Carnivore-3 (4.1-4.5)	0.0277778	0	0	0	0
OTU_002	Actinopterygii	Anguilliformes	Congridae	Gnathophis sp.	Rocky bottom	Carnivore-3 (4.1-4.5)	0	0	0.0909091	0	0.0434783
OTU_003	Actinopterygii	Anguilliformes	Muraenidae	Undef. Muraenidae	Undefined	Undefined	0	0	0	0.05	0
OTU_005	Actinopterygii	Anguilliformes	Ophichthidae	Ophichthus triserialis	Rocky bottom (deep)	Carnivore-2 (3.6-4.0)	0	0.0434783	0	0	0
OTU_007	Actinopterygii	Anguilliformes		Undef. Anguilliformes	Undefined	Undefined	0.0277778	0	0	0	0
OTU_008	Actinopterygii	Argentiniformes	Argentinidae	Argentina sp.	Rocky bottom	Carnivore-1 (3.1-3.5)	0.0555556	0	0.0909091	0.05	0
OTU_009	Actinopterygii	Ateleopodiformes	Ateleopodidae	Guentherus altivela	Rocky bottom (deep)	Carnivore-1 (3.1-3.5)	0	0	0	0.05	0
OTU_010	Actinopterygii	Aulopiformes	Aulopidae	Aulopus sp.	Rocky bottom	Carnivore-2 (3.6-4.0)	0.111111	0.173913	0.0454545	0.05	0.0869565
OTU_011	Actinopterygii	Aulopiformes	Chlorophthalmidae	Chlorophthalmus sp.	Rocky bottom (deep)	Carnivore-2 (3.6-4.0)	0.138889	0.391304	0.0909091	0.1	0.26087
OTU_012	Actinopterygii	Aulopiformes	Chlorophthalmidae	Chlorophthalmus sp.	Rocky bottom (deep)	Carnivore-2 (3.6-4.0)	0	0	0.0909091	0	0.0434783
OTU_020	Actinopterygii	Aulopiformes	Synodontidae	Synodus lacertinus	Rocky bottom	Carnivore-3 (4.1-4.5)	0	0	0	0.1	0
OTU_021	Actinopterygii	Beloniformes	Exocoetidae	Cheilopogon sp.	Epipelagic	Carnivore-2 (3.6-4.0)	0	0.0434783	0	0	0
OTU_023	Actinopterygii	Blenniiformes		Undef. Blenniiformes	Undefined	Undefined	0	0	0	0.05	0
OTU_024	Actinopterygii	Carangiformes	Carangidae	Decapterus macarellus	Mesopelagic	Carnivore-2 (3.6-4.0)	0	0.0869565	0	0	0
OTU_025	Actinopterygii	Carangiformes	Carangidae	Decapterus muroadsi	Epipelagic	Carnivore-1 (3.1-3.5)	0.0277778	0	0.0454545	0	0.0434783
OTU_027	Actinopterygii	Carangiformes	Carangidae	Selar crumenophthalmus	Rocky bottom	Carnivore-2 (3.6-4.0)	0.0277778	0	0	0.05	0.0434783
OTU_028	Actinopterygii	Carangiformes	Carangidae	Trachurus symmetricus	Mesopelagic	Carnivore-2 (3.6-4.0)	0.0833333	0	0.227273	0	0.217391
OTU_030	Actinopterygii	Chaetodontiformes	Chaetodontidae	Johnrandallia nigrirostris	Rocky bottom	Planktivore-2 (2.6-3.0)	0	0	0	0	0.0434783
OTU_032	Actinopterygii	Clupeiformes	Clupeidae	Opisthonema medirastre	Epipelagic	Carnivore-1 (3.1-3.5)	0	0	0	0.05	0
OTU_033	Actinopterygii	Clupeiformes	Clupeidae	Sardinops sagax	Epipelagic	Planktivore-2 (2.6-3.0)	0.555556	0	0.772727	0.3	0.304348
OTU_035	Actinopterygii	Clupeiformes	Clupeidae	Sardinops sagax	Epipelagic	Planktivore-2 (2.6-3.0)	0.0277778	0.0434783	0	0	0
OTU_045	Actinopterygii	Clupeiformes	Dussumieriidae	Etrumeus acuminatus	Epipelagic	Carnivore-1 (3.1-3.5)	0.0277778	0	0.0454545	0	0
OTU_046	Actinopterygii	Gadiformes	Macrouridae	Coelorinchus sp.	Rocky bottom (deep)	Carnivore-1 (3.1-3.5)	0.0833333	0	0.0909091	0.1	0
OTU_047	Actinopterygii	Gadiformes	Macrouridae	Coryphaenoides sp.	Undefined	Undefined	0	0.0434783	0	0	0
OTU_048	Actinopterygii	Gadiformes	Moridae	Gadella sp.	Rocky bottom (deep)	Carnivore-1 (3.1-3.5)	0	0	0	0	0.0434783
OTU_049	Actinopterygii	Gadiformes	Moridae	Laemonema sp.	Rocky bottom (deep)	Carnivore-1 (3.1-3.5)	0.0277778	0	0	0	0
OTU_050	Actinopterygii	Gadiformes	Moridae	Laemonema sp.	Rocky bottom (deep)	Carnivore-1 (3.1-3.5)	0	0	0	0	0.0434783
OTU_051	Actinopterygii	Gadiformes	Moridae	Physiculus rastrelliger	Rocky bottom	Carnivore-1 (3.1-3.5)	0.0277778	0	0	0	0
OTU_052	Actinopterygii	Gadiformes	Moridae	Physiculus rastrelliger	Rocky bottom	Carnivore-1 (3.1-3.5)	0	0.0434783	0	0	0.0434783
OTU_053	Actinopterygii	Gerreiformes	Gerreidae	Undef. Gerreidae	Undefined	Undefined	0.0277778	0	0	0	0
OTU_055	Actinopterygii	Kurtiformes	Apogonidae	Apogon atradorsatus	Rocky bottom	Carnivore-1 (3.1-3.5)	0	0	0	0.15	0
OTU_056	Actinopterygii	Labriformes	Labridae	Bodianus diplotaenia	Rocky bottom	Carnivore-1 (3.1-3.5)	0	0	0	0.1	0
OTU_057	Actinopterygii	Labriformes	Labridae	Halichoeres dispilus	Rocky bottom	Carnivore-2 (3.6-4.0)	0.0277778	0	0	0	0
OTU_058	Actinopterygii	Labriformes	Labridae	Halichoeres nicholsi	Rocky bottom	Carnivore-2 (3.6-4.0)	0.0277778	0	0	0	0
OTU_059	Actinopterygii	Labriformes	Labridae	Nicholsina denticulata	Rocky bottom	Planktivore-1 (2.0-2.5)	0.0277778	0	0	0.1	0
OTU_060	Actinopterygii	Labriformes	Labridae	Scarus ghobban	Rocky bottom	Planktivore-1 (2.0-2.5)	0	0.0434783	0	0	0
OTU_061	Actinopterygii	Labriformes	Labridae	Undef. Labridae	Undefined	Undefined	0.0277778	0	0	0	0
OTU_062	Actinopterygii	Lophiiformes	Lophiidae	Lophiodes spilurus	Rocky bottom	Carnivore-2 (3.6-4.0)	0.0833333	0.0434783	0.0454545	0.1	0.0434783
OTU_063	Actinopterygii	Lophiiformes	Lophiidae	Lophiodes spilurus	Rocky bottom	Carnivore-2 (3.6-4.0)	0.0555556	0	0	0	0.0434783
OTU_066	Actinopterygii	Lutjaniformes	Haemulidae	Anisotremus sp.	Rocky bottom	Carnivore-1 (3.1-3.5)	0	0	0	0	0.0434783
OTU_067	Actinopterygii	Lutjaniformes	Haemulidae	Orthopristis cantharinus	Rocky bottom	Carnivore-1 (3.1-3.5)	0	0	0	0.1	0
OTU_068	Actinopterygii	Lutjaniformes	Haemulidae	Xenichthys agassizii	Rocky bottom	Carnivore-1 (3.1-3.5)	0	0	0	0.05	0.0434783
OTU_069	Actinopterygii	Lutjaniformes	Haemulidae	Xenocys jessiae	Rocky bottom	Carnivore-1 (3.1-3.5)	0	0	0	0.05	0
OTU_070	Actinopterygii	Lutjaniformes	Lutjanidae	Lutjanus sp.	Rocky bottom	Carnivore-3 (4.1-4.5)	0	0	0	0.05	0.0869565
OTU_072	Actinopterygii	Mugiliformes	Mugilidae	Mugil cephalus	Rocky bottom	Planktivore-1 (2.0-2.5)	0.0277778	0	0	0	0
OTU_073	Actinopterygii	Myctophiformes	Myctophidae	Diaphus sp.	Undefined	Undefined	0	0	0	0	0.0434783
OTU_076	Actinopterygii	Myctophiformes	Myctophidae	Myctophum nitidulum	Bathypealgic	Carnivore-1 (3.1-3.5)	0	0.0434783	0	0	0
OTU_080	Actinopterygii	Ophidiiformes	Bythitidae	Diplacanthopoma sp.	Rocky bottom (deep)	Carnivore-2 (3.6-4.0)	0	0	0	0	0.0434783
OTU_081	Actinopterygii	Ophidiiformes	Ophidiidae	Brotula clarkae	Rocky bottom (deep)	Carnivore-2 (3.6-4.0)	0.0833333	0	0.0454545	0	0
OTU_082	Actinopterygii	Ophidiiformes	Ophidiidae	Brotula clarkae	Rocky bottom (deep)	Carnivore-2 (3.6-4.0)	0.0277778	0	0	0	0
OTU_085	Actinopterygii	Ophidiiformes	Ophidiidae	Chilara taylori	Rocky bottom	Carnivore-3 (4.1-4.5)	0.0277778	0	0	0.1	0.0434783
OTU_086	Actinopterygii	Ophidiiformes	Ophidiidae	Undef. Ophidiidae	Undefined	Undefined	0	0	0	0.05	0
OTU_087	Actinopterygii	Ophidiiformes		Undef. Ophidiiformes	Undefined	Undefined	0	0	0	0	0.130435
OTU_088	Actinopterygii	Perciformes	Malacanthidae	Caulolatilus princeps	Rocky bottom	Carnivore-2 (3.6-4.0)	0	0	0	0.05	0
OTU_089	Actinopterygii	Perciformes	Peristediidae	Peristedion sp.	Rocky bottom (deep)	Carnivore-1 (3.1-3.5)	0	0	0.0454545	0	0
OTU_091	Actinopterygii	Perciformes	Pomacentridae	Chromis alta	Rocky bottom	Carnivore-1 (3.1-3.5)	0.0277778	0	0	0	0
OTU_092	Actinopterygii	Perciformes	Pomacentridae	Stegastes beebei	Rocky bottom	Planktivore-2 (2.6-3.0)	0.0277778	0	0	0.1	0
OTU_093	Actinopterygii	Perciformes	Scorpaenidae	Pontinus clemensi	Rocky bottom	Carnivore-2 (3.6-4.0)	0.0555556	0	0	0.05	0.0434783
OTU_094	Actinopterygii	Perciformes	Scorpaenidae	Pontinus clemensi	Rocky bottom	Carnivore-2 (3.6-4.0)	0.0277778	0.0869565	0	0	0
OTU_095	Actinopterygii	Perciformes	Scorpaenidae	Pontinus clemensi	Rocky bottom	Carnivore-2 (3.6-4.0)	0.0277778	0.0434783	0	0	0.0434783
OTU_096	Actinopterygii	Perciformes	Scorpaenidae	Pontinus sp.	Rocky bottom	Carnivore-2 (3.6-4.0)	0	0	0	0.05	0
OTU_097	Actinopterygii	Perciformes	Scorpaenidae	Scorpaena sp.	Rocky bottom	Carnivore-2 (3.6-4.0)	0.0555556	0	0	0.05	0.0434783
OTU_098	Actinopterygii	Perciformes	Scorpaenidae	Scorpaena sp.	Rocky bottom	Carnivore-2 (3.6-4.0)	0	0	0	0	0.0434783
OTU_099	Actinopterygii	Perciformes	Serranidae	Alphestes immaculatus	Rocky bottom	Carnivore-1 (3.1-3.5)	0.0277778	0	0	0	0.0434783
OTU_101	Actinopterygii	Perciformes	Serranidae	Epinephelus labriformis	Rocky bottom	Carnivore-2 (3.6-4.0)	0	0.0434783	0	0	0
OTU_102	Actinopterygii	Perciformes	Serranidae	Liopropoma fasciatum	Rocky bottom	Carnivore-2 (3.6-4.0)	0.0277778	0	0	0	0
OTU_104	Actinopterygii	Perciformes	Serranidae	Paranthias colonus	Rocky bottom	Carnivore-2 (3.6-4.0)	0.111111	0.0434783	0	0.2	0.0869565
OTU_105	Actinopterygii	Perciformes	Serranidae	Paranthias colonus	Rocky bottom	Carnivore-2 (3.6-4.0)	0	0	0	0	0.0434783
OTU_115	Actinopterygii	Perciformes	Serranidae	Pronotogrammus multifasciatus	Rocky bottom	Carnivore-1 (3.1-3.5)	0.111111	0.391304	0.227273	0.1	0.0434783
OTU_116	Actinopterygii	Perciformes	Serranidae	Pronotogrammus multifasciatus	Rocky bottom	Carnivore-1 (3.1-3.5)	0	0	0	0	0.0434783
OTU_117	Actinopterygii	Perciformes	Serranidae	Rypticus sp.	Rocky bottom	Carnivore-2 (3.6-4.0)	0	0	0	0.05	0
OTU_118	Actinopterygii	Perciformes	Serranidae	Anthias sp.	Rocky bottom (deep)	Carnivore-3 (4.1-4.5)	0	0.173913	0	0	0.0869565
OTU_120	Actinopterygii	Perciformes	Serranidae	Undef. Serraninae	Rocky bottom	Carnivore-2 (3.6-4.0)	0.0555556	0.0869565	0.181818	0.2	0.0869565
OTU_121	Actinopterygii	Perciformes	Triglidae	Bellator sp.	Rocky bottom	Carnivore-1 (3.1-3.5)	0	0	0.0454545	0	0
OTU_122	Actinopterygii	Perciformes	Triglidae	Prionotus stephanophrys	Rocky bottom	Carnivore-1 (3.1-3.5)	0.0555556	0	0	0	0
OTU_124	Actinopterygii	Pleuronectiformes	Cyclopsettidae	Citharichthys sp.	Rocky bottom	Carnivore-1 (3.1-3.5)	0.0277778	0	0.0454545	0.05	0
OTU_127	Actinopterygii	Pleuronectiformes	Paralichthyidae	Hippoglossina stomata	Rocky bottom	Carnivore-2 (3.6-4.0)	0	0	0	0.05	0
OTU_128	Actinopterygii	Pleuronectiformes		Undef. Pleuronectiformes	Undefined	Undefined	0	0	0	0.05	0
OTU_130	Actinopterygii	Scombriformes	Centrolophidae	Seriolella punctata	Rocky bottom (deep)	Carnivore-1 (3.1-3.5)	0	0.0434783	0	0	0.0869565
OTU_131	Actinopterygii	Scombriformes	Scombridae	Auxis thazard	Epipelagic	Carnivore-3 (4.1-4.5)	0	0	0.0909091	0	0
OTU_132	Actinopterygii	Scombriformes	Scombridae	Scomber japonicus	Epipelagic	Carnivore-1 (3.1-3.5)	0.138889	0.0434783	0.0454545	0.05	0.0869565
OTU_133	Actinopterygii	Scombriformes	Scombridae	Thunnus sp.	Mesopelagic	Carnivore-3 (4.1-4.5)	0	0	0.0454545	0	0
OTU_134	Actinopterygii	Scombriformes	Trichiuridae	Assurger anzac	Rocky bottom (deep)	Carnivore-3 (4.1-4.5)	0.111111	0.521739	0.0454545	0.2	0.0869565
OTU_142	Actinopterygii	Scombriformes	Trichiuridae	Assurger anzac	Rocky bottom (deep)	Carnivore-3 (4.1-4.5)	0	0.0434783	0	0	0
OTU_145	Actinopterygii	Spariformes	Sparidae	Calamus brachysomus	Rocky bottom	Carnivore-2 (3.6-4.0)	0	0	0	0.05	0
OTU_147	Actinopterygii	Stomiiformes	Phosichthyidae	Vinciguerria sp.	Bathypealgic	Carnivore-1 (3.1-3.5)	0	0	0	0	0.0434783
OTU_148	Actinopterygii	Stomiiformes	Sternoptychidae	Maurolicus sp.	Mesopelagic	Carnivore-1 (3.1-3.5)	0	0	0	0	0.0434783
OTU_150	Actinopterygii	Syngnathiformes	Callionymidae	Callionymus sp.	Undefined	Undefined	0.0277778	0	0	0	0
OTU_151	Actinopterygii	Syngnathiformes	Fistulariidae	Fistularia corneta	Epipelagic	Carnivore-3 (4.1-4.5)	0	0	0	0.05	0
OTU_152	Actinopterygii	Syngnathiformes	Fistulariidae	Fistularia commersonii	Rocky bottom	Carnivore-3 (4.1-4.5)	0	0	0	0.1	0
OTU_153	Actinopterygii	Tetraodontiformes	Balistidae	Xanthichthys mento	Rocky bottom	Carnivore-2 (3.6-4.0)	0	0	0	0.05	0.0434783
OTU_155	Actinopterygii	Trachichthyiformes	Trachichthyidae	Hoplostethus atlanticus	Mesopelagic	Carnivore-2 (3.6-4.0)	0	0	0	0	0.0434783
OTU_156	Actinopterygii	Uranoscopiformes	Uranoscopidae	Kathetostoma sp.	Rocky bottom (deep)	Carnivore-3 (4.1-4.5)	0.0277778	0	0.136364	0.05	0
OTU_158	Chondrichthyes	Carcharhiniformes	Carcharhinidae	Carcharhinus sp.	Rocky bottom	Carnivore-3 (4.1-4.5)	0	0	0.0454545	0	0
OTU_160	Chondrichthyes	Myliobatiformes	Dasyatidae	Hypanus dipterurus	Rocky bottom	Carnivore-3 (4.1-4.5)	0	0.0434783	0	0	0
OTU_161	Chondrichthyes	Myliobatiformes	Myliobatidae	Aetobatus narinari	Rocky bottom	Carnivore-3 (4.1-4.5)	0	0.0869565	0	0.05	0
OTU_162	Chondrichthyes	Rajiformes		Undef. Rajiformes	Undefined	Undefined	0.0555556	0	0	0	0
OTU_164	Cephalopoda	Teuthida	Ommastrephidae	Dosidicus gigas	Mesopelagic	Undefined	0	0.0434783	0	0	0

## Sheet: 6.Prey OTU POO
OTU_ID	Class	Order	Family	max_assig_species_taxa	Habitat	Trophic_level	Malecon	Punta Pitt	Santa Fe	Floreana	Espanola	TOTAL
OTU_001	Actinopterygii	Anguilliformes	Congridae	Gnathophis sp.	Rocky bottom	Carnivore-3 (4.1-4.5)	0.0103093	0	0	0	0	0.00206186
OTU_002	Actinopterygii	Anguilliformes	Congridae	Gnathophis sp.	Rocky bottom	Carnivore-3 (4.1-4.5)	0	0	0.0344828	0	0.015625	0.0100216
OTU_003	Actinopterygii	Anguilliformes	Muraenidae	Undef. Muraenidae	Undefined	Undefined	0	0	0	0.0147059	0	0.00294118
OTU_005	Actinopterygii	Anguilliformes	Ophichthidae	Ophichthus triserialis	Rocky bottom (deep)	Carnivore-2 (3.6-4.0)	0	0.016129	0	0	0	0.00322581
OTU_007	Actinopterygii	Anguilliformes		Undef. Anguilliformes	Undefined	Undefined	0.0103093	0	0	0	0	0.00206186
OTU_008	Actinopterygii	Argentiniformes	Argentinidae	Argentina sp.	Rocky bottom	Carnivore-1 (3.1-3.5)	0.0206186	0	0.0344828	0.0147059	0	0.0139614
OTU_009	Actinopterygii	Ateleopodiformes	Ateleopodidae	Guentherus altivela	Rocky bottom (deep)	Carnivore-1 (3.1-3.5)	0	0	0	0.0147059	0	0.00294118
OTU_010	Actinopterygii	Aulopiformes	Aulopidae	Aulopus sp.	Rocky bottom	Carnivore-2 (3.6-4.0)	0.0412371	0.0645161	0.0172414	0.0147059	0.03125	0.0337901
OTU_011	Actinopterygii	Aulopiformes	Chlorophthalmidae	Chlorophthalmus sp.	Rocky bottom (deep)	Carnivore-2 (3.6-4.0)	0.0515464	0.145161	0.0344828	0.0294118	0.09375	0.0708704
OTU_012	Actinopterygii	Aulopiformes	Chlorophthalmidae	Chlorophthalmus sp.	Rocky bottom (deep)	Carnivore-2 (3.6-4.0)	0	0	0.0344828	0	0.015625	0.0100216
OTU_020	Actinopterygii	Aulopiformes	Synodontidae	Synodus lacertinus	Rocky bottom	Carnivore-3 (4.1-4.5)	0	0	0	0.0294118	0	0.00588235
OTU_021	Actinopterygii	Beloniformes	Exocoetidae	Cheilopogon sp.	Epipelagic	Carnivore-2 (3.6-4.0)	0	0.016129	0	0	0	0.00322581
OTU_023	Actinopterygii	Blenniiformes		Undef. Blenniiformes	Undefined	Undefined	0	0	0	0.0147059	0	0.00294118
OTU_024	Actinopterygii	Carangiformes	Carangidae	Decapterus macarellus	Mesopelagic	Carnivore-2 (3.6-4.0)	0	0.0322581	0	0	0	0.00645161
OTU_025	Actinopterygii	Carangiformes	Carangidae	Decapterus muroadsi	Epipelagic	Carnivore-1 (3.1-3.5)	0.0103093	0	0.0172414	0	0.015625	0.00863513
OTU_027	Actinopterygii	Carangiformes	Carangidae	Selar crumenophthalmus	Rocky bottom	Carnivore-2 (3.6-4.0)	0.0103093	0	0	0.0147059	0.015625	0.00812803
OTU_028	Actinopterygii	Carangiformes	Carangidae	Trachurus symmetricus	Mesopelagic	Carnivore-2 (3.6-4.0)	0.0309278	0	0.0862069	0	0.078125	0.0390519
OTU_030	Actinopterygii	Chaetodontiformes	Chaetodontidae	Johnrandallia nigrirostris	Rocky bottom	Planktivore-2 (2.6-3.0)	0	0	0	0	0.015625	0.003125
OTU_032	Actinopterygii	Clupeiformes	Clupeidae	Opisthonema medirastre	Epipelagic	Carnivore-1 (3.1-3.5)	0	0	0	0.0147059	0	0.00294118
OTU_033	Actinopterygii	Clupeiformes	Clupeidae	Sardinops sagax	Epipelagic	Planktivore-2 (2.6-3.0)	0.206186	0	0.293103	0.0882353	0.109375	0.13938
OTU_035	Actinopterygii	Clupeiformes	Clupeidae	Sardinops sagax	Epipelagic	Planktivore-2 (2.6-3.0)	0.0103093	0.016129	0	0	0	0.00528766
OTU_045	Actinopterygii	Clupeiformes	Dussumieriidae	Etrumeus acuminatus	Epipelagic	Carnivore-1 (3.1-3.5)	0.0103093	0	0.0172414	0	0	0.00551013
OTU_046	Actinopterygii	Gadiformes	Macrouridae	Coelorinchus sp.	Rocky bottom (deep)	Carnivore-1 (3.1-3.5)	0.0309278	0	0.0344828	0.0294118	0	0.0189645
OTU_047	Actinopterygii	Gadiformes	Macrouridae	Coryphaenoides sp.	Undefined	Undefined	0	0.016129	0	0	0	0.00322581
OTU_048	Actinopterygii	Gadiformes	Moridae	Gadella sp.	Rocky bottom (deep)	Carnivore-1 (3.1-3.5)	0	0	0	0	0.015625	0.003125
OTU_049	Actinopterygii	Gadiformes	Moridae	Laemonema sp.	Rocky bottom (deep)	Carnivore-1 (3.1-3.5)	0.0103093	0	0	0	0	0.00206186
OTU_050	Actinopterygii	Gadiformes	Moridae	Laemonema sp.	Rocky bottom (deep)	Carnivore-1 (3.1-3.5)	0	0	0	0	0.015625	0.003125
OTU_051	Actinopterygii	Gadiformes	Moridae	Physiculus rastrelliger	Rocky bottom	Carnivore-1 (3.1-3.5)	0.0103093	0	0	0	0	0.00206186
OTU_052	Actinopterygii	Gadiformes	Moridae	Physiculus rastrelliger	Rocky bottom	Carnivore-1 (3.1-3.5)	0	0.016129	0	0	0.015625	0.00635081
OTU_053	Actinopterygii	Gerreiformes	Gerreidae	Undef. Gerreidae	Undefined	Undefined	0.0103093	0	0	0	0	0.00206186
OTU_055	Actinopterygii	Kurtiformes	Apogonidae	Apogon atradorsatus	Rocky bottom	Carnivore-1 (3.1-3.5)	0	0	0	0.0441176	0	0.00882353
OTU_056	Actinopterygii	Labriformes	Labridae	Bodianus diplotaenia	Rocky bottom	Carnivore-1 (3.1-3.5)	0	0	0	0.0294118	0	0.00588235
OTU_057	Actinopterygii	Labriformes	Labridae	Halichoeres dispilus	Rocky bottom	Carnivore-2 (3.6-4.0)	0.0103093	0	0	0	0	0.00206186
OTU_058	Actinopterygii	Labriformes	Labridae	Halichoeres nicholsi	Rocky bottom	Carnivore-2 (3.6-4.0)	0.0103093	0	0	0	0	0.00206186
OTU_059	Actinopterygii	Labriformes	Labridae	Nicholsina denticulata	Rocky bottom	Planktivore-1 (2.0-2.5)	0.0103093	0	0	0.0294118	0	0.00794421
OTU_060	Actinopterygii	Labriformes	Labridae	Scarus ghobban	Rocky bottom	Planktivore-1 (2.0-2.5)	0	0.016129	0	0	0	0.00322581
OTU_061	Actinopterygii	Labriformes	Labridae	Undef. Labridae	Undefined	Undefined	0.0103093	0	0	0	0	0.00206186
OTU_062	Actinopterygii	Lophiiformes	Lophiidae	Lophiodes spilurus	Rocky bottom	Carnivore-2 (3.6-4.0)	0.0309278	0.016129	0.0172414	0.0294118	0.015625	0.021867
OTU_063	Actinopterygii	Lophiiformes	Lophiidae	Lophiodes spilurus	Rocky bottom	Carnivore-2 (3.6-4.0)	0.0206186	0	0	0	0.015625	0.00724871
OTU_066	Actinopterygii	Lutjaniformes	Haemulidae	Anisotremus sp.	Rocky bottom	Carnivore-1 (3.1-3.5)	0	0	0	0	0.015625	0.003125
OTU_067	Actinopterygii	Lutjaniformes	Haemulidae	Orthopristis cantharinus	Rocky bottom	Carnivore-1 (3.1-3.5)	0	0	0	0.0294118	0	0.00588235
OTU_068	Actinopterygii	Lutjaniformes	Haemulidae	Xenichthys agassizii	Rocky bottom	Carnivore-1 (3.1-3.5)	0	0	0	0.0147059	0.015625	0.00606618
OTU_069	Actinopterygii	Lutjaniformes	Haemulidae	Xenocys jessiae	Rocky bottom	Carnivore-1 (3.1-3.5)	0	0	0	0.0147059	0	0.00294118
OTU_070	Actinopterygii	Lutjaniformes	Lutjanidae	Lutjanus sp.	Rocky bottom	Carnivore-3 (4.1-4.5)	0	0	0	0.0147059	0.03125	0.00919118
OTU_072	Actinopterygii	Mugiliformes	Mugilidae	Mugil cephalus	Rocky bottom	Planktivore-1 (2.0-2.5)	0.0103093	0	0	0	0	0.00206186
OTU_073	Actinopterygii	Myctophiformes	Myctophidae	Diaphus sp.	Undefined	Undefined	0	0	0	0	0.015625	0.003125
OTU_076	Actinopterygii	Myctophiformes	Myctophidae	Myctophum nitidulum	Bathypealgic	Carnivore-1 (3.1-3.5)	0	0.016129	0	0	0	0.00322581
OTU_080	Actinopterygii	Ophidiiformes	Bythitidae	Diplacanthopoma sp.	Rocky bottom (deep)	Carnivore-2 (3.6-4.0)	0	0	0	0	0.015625	0.003125
OTU_081	Actinopterygii	Ophidiiformes	Ophidiidae	Brotula clarkae	Rocky bottom (deep)	Carnivore-2 (3.6-4.0)	0.0309278	0	0.0172414	0	0	0.00963384
OTU_082	Actinopterygii	Ophidiiformes	Ophidiidae	Brotula clarkae	Rocky bottom (deep)	Carnivore-2 (3.6-4.0)	0.0103093	0	0	0	0	0.00206186
OTU_085	Actinopterygii	Ophidiiformes	Ophidiidae	Chilara taylori	Rocky bottom	Carnivore-3 (4.1-4.5)	0.0103093	0	0	0.0294118	0.015625	0.0110692
OTU_086	Actinopterygii	Ophidiiformes	Ophidiidae	Undef. Ophidiidae	Undefined	Undefined	0	0	0	0.0147059	0	0.00294118
OTU_087	Actinopterygii	Ophidiiformes		Undef. Ophidiiformes	Undefined	Undefined	0	0	0	0	0.046875	0.009375
OTU_088	Actinopterygii	Perciformes	Malacanthidae	Caulolatilus princeps	Rocky bottom	Carnivore-2 (3.6-4.0)	0	0	0	0.0147059	0	0.00294118
OTU_089	Actinopterygii	Perciformes	Peristediidae	Peristedion sp.	Rocky bottom (deep)	Carnivore-1 (3.1-3.5)	0	0	0.0172414	0	0	0.00344828
OTU_091	Actinopterygii	Perciformes	Pomacentridae	Chromis alta	Rocky bottom	Carnivore-1 (3.1-3.5)	0.0103093	0	0	0	0	0.00206186
OTU_092	Actinopterygii	Perciformes	Pomacentridae	Stegastes beebei	Rocky bottom	Planktivore-2 (2.6-3.0)	0.0103093	0	0	0.0294118	0	0.00794421
OTU_093	Actinopterygii	Perciformes	Scorpaenidae	Pontinus clemensi	Rocky bottom	Carnivore-2 (3.6-4.0)	0.0206186	0	0	0.0147059	0.015625	0.0101899
OTU_094	Actinopterygii	Perciformes	Scorpaenidae	Pontinus clemensi	Rocky bottom	Carnivore-2 (3.6-4.0)	0.0103093	0.0322581	0	0	0	0.00851347
OTU_095	Actinopterygii	Perciformes	Scorpaenidae	Pontinus clemensi	Rocky bottom	Carnivore-2 (3.6-4.0)	0.0103093	0.016129	0	0	0.015625	0.00841266
OTU_096	Actinopterygii	Perciformes	Scorpaenidae	Pontinus sp.	Rocky bottom	Carnivore-2 (3.6-4.0)	0	0	0	0.0147059	0	0.00294118
OTU_097	Actinopterygii	Perciformes	Scorpaenidae	Scorpaena sp.	Rocky bottom	Carnivore-2 (3.6-4.0)	0.0206186	0	0	0.0147059	0.015625	0.0101899
OTU_098	Actinopterygii	Perciformes	Scorpaenidae	Scorpaena sp.	Rocky bottom	Carnivore-2 (3.6-4.0)	0	0	0	0	0.015625	0.003125
OTU_099	Actinopterygii	Perciformes	Serranidae	Alphestes immaculatus	Rocky bottom	Carnivore-1 (3.1-3.5)	0.0103093	0	0	0	0.015625	0.00518686
OTU_101	Actinopterygii	Perciformes	Serranidae	Epinephelus labriformis	Rocky bottom	Carnivore-2 (3.6-4.0)	0	0.016129	0	0	0	0.00322581
OTU_102	Actinopterygii	Perciformes	Serranidae	Liopropoma fasciatum	Rocky bottom	Carnivore-2 (3.6-4.0)	0.0103093	0	0	0	0	0.00206186
OTU_104	Actinopterygii	Perciformes	Serranidae	Paranthias colonus	Rocky bottom	Carnivore-2 (3.6-4.0)	0.0412371	0.016129	0	0.0588235	0.03125	0.0294879
OTU_105	Actinopterygii	Perciformes	Serranidae	Paranthias colonus	Rocky bottom	Carnivore-2 (3.6-4.0)	0	0	0	0	0.015625	0.003125
OTU_115	Actinopterygii	Perciformes	Serranidae	Pronotogrammus multifasciatus	Rocky bottom	Carnivore-1 (3.1-3.5)	0.0412371	0.145161	0.0862069	0.0294118	0.015625	0.0635284
OTU_116	Actinopterygii	Perciformes	Serranidae	Pronotogrammus multifasciatus	Rocky bottom	Carnivore-1 (3.1-3.5)	0	0	0	0	0.015625	0.003125
OTU_117	Actinopterygii	Perciformes	Serranidae	Rypticus sp.	Rocky bottom	Carnivore-2 (3.6-4.0)	0	0	0	0.0147059	0	0.00294118
OTU_118	Actinopterygii	Perciformes	Serranidae	Anthias sp.	Rocky bottom (deep)	Carnivore-3 (4.1-4.5)	0	0.0645161	0	0	0.03125	0.0191532
OTU_120	Actinopterygii	Perciformes	Serranidae	Undef. Serraninae	Rocky bottom	Carnivore-2 (3.6-4.0)	0.0206186	0.0322581	0.0689655	0.0588235	0.03125	0.0423831
OTU_121	Actinopterygii	Perciformes	Triglidae	Bellator sp.	Rocky bottom	Carnivore-1 (3.1-3.5)	0	0	0.0172414	0	0	0.00344828
OTU_122	Actinopterygii	Perciformes	Triglidae	Prionotus stephanophrys	Rocky bottom	Carnivore-1 (3.1-3.5)	0.0206186	0	0	0	0	0.00412371
OTU_124	Actinopterygii	Pleuronectiformes	Cyclopsettidae	Citharichthys sp.	Rocky bottom	Carnivore-1 (3.1-3.5)	0.0103093	0	0.0172414	0.0147059	0	0.00845131
OTU_127	Actinopterygii	Pleuronectiformes	Paralichthyidae	Hippoglossina stomata	Rocky bottom	Carnivore-2 (3.6-4.0)	0	0	0	0.0147059	0	0.00294118
OTU_128	Actinopterygii	Pleuronectiformes		Undef. Pleuronectiformes	Undefined	Undefined	0	0	0	0.0147059	0	0.00294118
OTU_130	Actinopterygii	Scombriformes	Centrolophidae	Seriolella punctata	Rocky bottom (deep)	Carnivore-1 (3.1-3.5)	0	0.016129	0	0	0.03125	0.00947581
OTU_131	Actinopterygii	Scombriformes	Scombridae	Auxis thazard	Epipelagic	Carnivore-3 (4.1-4.5)	0	0	0.0344828	0	0	0.00689655
OTU_132	Actinopterygii	Scombriformes	Scombridae	Scomber japonicus	Epipelagic	Carnivore-1 (3.1-3.5)	0.0515464	0.016129	0.0172414	0.0147059	0.03125	0.0261745
OTU_133	Actinopterygii	Scombriformes	Scombridae	Thunnus sp.	Mesopelagic	Carnivore-3 (4.1-4.5)	0	0	0.0172414	0	0	0.00344828
OTU_134	Actinopterygii	Scombriformes	Trichiuridae	Assurger anzac	Rocky bottom (deep)	Carnivore-3 (4.1-4.5)	0.0412371	0.193548	0.0172414	0.0588235	0.03125	0.0684201
OTU_142	Actinopterygii	Scombriformes	Trichiuridae	Assurger anzac	Rocky bottom (deep)	Carnivore-3 (4.1-4.5)	0	0.016129	0	0	0	0.00322581
OTU_145	Actinopterygii	Spariformes	Sparidae	Calamus brachysomus	Rocky bottom	Carnivore-2 (3.6-4.0)	0	0	0	0.0147059	0	0.00294118
OTU_147	Actinopterygii	Stomiiformes	Phosichthyidae	Vinciguerria sp.	Bathypealgic	Carnivore-1 (3.1-3.5)	0	0	0	0	0.015625	0.003125
OTU_148	Actinopterygii	Stomiiformes	Sternoptychidae	Maurolicus sp.	Mesopelagic	Carnivore-1 (3.1-3.5)	0	0	0	0	0.015625	0.003125
OTU_150	Actinopterygii	Syngnathiformes	Callionymidae	Callionymus sp.	Undefined	Undefined	0.0103093	0	0	0	0	0.00206186
OTU_151	Actinopterygii	Syngnathiformes	Fistulariidae	Fistularia corneta	Epipelagic	Carnivore-3 (4.1-4.5)	0	0	0	0.0147059	0	0.00294118
OTU_152	Actinopterygii	Syngnathiformes	Fistulariidae	Fistularia commersonii	Rocky bottom	Carnivore-3 (4.1-4.5)	0	0	0	0.0294118	0	0.00588235
OTU_153	Actinopterygii	Tetraodontiformes	Balistidae	Xanthichthys mento	Rocky bottom	Carnivore-2 (3.6-4.0)	0	0	0	0.0147059	0.015625	0.00606618
OTU_155	Actinopterygii	Trachichthyiformes	Trachichthyidae	Hoplostethus atlanticus	Mesopelagic	Carnivore-2 (3.6-4.0)	0	0	0	0	0.015625	0.003125
OTU_156	Actinopterygii	Uranoscopiformes	Uranoscopidae	Kathetostoma sp.	Rocky bottom (deep)	Carnivore-3 (4.1-4.5)	0.0103093	0	0.0517241	0.0147059	0	0.0153479
OTU_158	Chondrichthyes	Carcharhiniformes	Carcharhinidae	Carcharhinus sp.	Rocky bottom	Carnivore-3 (4.1-4.5)	0	0	0.0172414	0	0	0.00344828
OTU_160	Chondrichthyes	Myliobatiformes	Dasyatidae	Hypanus dipterurus	Rocky bottom	Carnivore-3 (4.1-4.5)	0	0.016129	0	0	0	0.00322581
OTU_161	Chondrichthyes	Myliobatiformes	Myliobatidae	Aetobatus narinari	Rocky bottom	Carnivore-3 (4.1-4.5)	0	0.0322581	0	0.0147059	0	0.00939279
OTU_162	Chondrichthyes	Rajiformes		Undef. Rajiformes	Undefined	Undefined	0.0206186	0	0	0	0	0.00412371
OTU_164	Cephalopoda	Teuthida	Ommastrephidae	Dosidicus gigas	Mesopelagic	Undefined	0	0.016129	0	0	0	0.00322581
						SUM	1	1	1	1	1	1
