# Supplementary material for: DNA‐metabarcoding supports trophic flexibility and reveals new prey species for the Galapagos sea lion
Source: Ecol Evol. 2024 Mar 1;14(3):e10921. doi: 10.1002/ece3.10921 (PMC10905234; doi:10.1002/ece3.10921)
Supplement: Supplementary file 1 — Data S1–S2. [file ECE3-14-e10921-s001.zip › ece310921-sup-0002-DataS2.fasta]

>OTU_001
TAGGCTAAGGACTAAACATGTTAAAAGAACTAAACTTTAAATCTATTAAGATACCAAAAA
GTCAAAAACCAAGTGTAAAATGGCCCAAATGCCTTCGGTTGGGGCGACCATGGGGAAAAA
AGAAACCCCCACATGGAATGGAGCATCCTCCTAAACCAAGAAGACCAATTCTAAGTAATA
GAACATCTAACCAAAAATGACCCAGGACTAAGTGTCCTGATCAATGAACCAAGTTACCCT
AGGGATAACAGCGCAATCCTTTCCCAGAGCCCATATCGACGAAAGGGT
>OTU_002
TAGGCCAAGGACCAATCATGTTAAGAGACTATAAAACCAAAAGAACAAAAAAGTCAACAA
ACCAAATGCAACCTCGTCCAAGTGCCTTCGGTTGGGGCGACCACGGGGAAAAAAGAAACC
CCCACATGGAATGGAAATTATTTCCTTAAACCAAGAAAAACAATTCTAAGCAACAGAACA
TCTGACCAATATATGACCCAGGAAAACAGATCCTGATCAATGAACCAAGTTACCCTAGGG
ATAACAGCGCAATCCTTTCCCAGAGCCCATATCGACGAAAGGGT
>OTU_003
TAGGCAAATGACCAAGCCAATAAAACCCCGCTTAAAATACAAGACGGGGAAAGCAAACGC
TAATGACCAAGATGCCTTCGGTTGGGGCGACCATGGAGGAAAAAAGAGCCTCCAAGTGGA
ATGGGAAAACCCTTCAGCTAAGAAGAACAGCTCTAAGCACCAGAAATTCTGACCAAAAAT
GACCCAGGACAAACCTGATTAACGAACCTAGTTACCCTAGGGATAACAGCGCAATCCCCT
CCCAGAGTCCATATCGACGAGGGGGT
>OTU_005
TAGGCTAAAGGCCCAAACACGTAAAGAAATTTTTTATGAACAAAAGAAAGTAAGCCGAAT
TAAAACTTAGTGCAATCATGGCCACATGCCTTCGGTTGGGGCGACCCCGAGGAAAAACAA
AACCCCCGGATGGAATAGAGACATATCTCAAACCAAGAGGCACACCTCTAAGCAACAGAA
AATCTGACCAAACATGACCCGGGATAAATTTAAACCTGATCATTGAACCAAGTTACCCTA
GGGATAACAGCGCAATCCTTTCCCAGAGTCCCTATCGACGAAGGGGT
>OTU_007
TAGGCTAAACAATCAAGCACGTAAAGAAATTTAAACTAAACGAAAGGAACAAACAAACCC
AAACTTAGTGTATTTATGATCACACGCCTTCGGTTGGGGCGACCGCGGGGGAGAGAAAAG
CCCCCAAATGGAATGAAGACATCTTCCAAGCCAAGAGATACATCTCTAAGCAACAGAAAA
TCTGACCATACATGACCCAGGATATAAACCAACCTGATCAATGAACCAAGTTACCCTAGG
GATAACAGCGCAATCCTCTCCCAGAGTCCCTATCGACGAGAGGGT
>OTU_008
TAGACACTTAAGCGGCCCAAATAGAGCAAGCATACCACAAATATGCTGACTCCCGATGGT
TTAATACCGTTTAGTGTCTTTAGTTGGGGCGACCGTGGGGAAAACCAAGCCCCCATGTGG
ACTGGGGAGACTTTTCCCTAAAATCACGAGCCACAGCTCTAAACAACAGAACTTCTGACC
AAAAATGATCCGGTAAATACCGATCAACGGACCAAGTTACCCTAGGGATAACAGCGCAAT
CCCCTCCCAGAGTCCCTATCGACAAGGGGGT
>OTU_009
TAAATTAAGAGTAGACCCTGTCAATGATAACCCCACAAAAAGAATCAAACCAAAGGAATT
ACTACTCTAATATTTTTGGTTGGGGCGACCACGGGGGAAAAGAAGCCCCCACGAGGACTA
GGAAAAACTTCCTGAAACTAAGAGCCACAGCTCTAAGAAACAGAATTTCTGACCTAACAG
ATCCGGCAACCAAGCCGATCAACGGACCGAGTTACCCCAGGGATAACAGCGCAATCCCCT
CTCAGAGCCCCTATCGACGAGGGGGT
>OTU_010
TAGACATCAAATAGCCCATAACAAACAACTCTAATCAACGAGTACTAATGCATATGAGCC
CTCTATTGTTATGTCTTTGGTTGGGGCGACCGTGGGGTAAAGAAAAACCCCCATGAGGAC
CGGGGAAATTTCCCCAAAACCAAGAGCCACAGCTCTAAGTATCAGAACCTCTGACCTAAA
TGATCCGGTTAACACCGATCAACGGACCGAGTTACCCTAGGGATAACAGCGCAATCCCCT
CCCAGAGCCCCTATCGACGAGAGGGT
>OTU_011
TAGACACTTAAGCGGCCCAAATAGAGCAAGCATACCACAAATATGCTGACTCCCGATGGT
TTAATACCGTTTAGTGTCTTTGGTTGGGGCGACCGTGGGGAAAAGAAAAACCCCCATGAG
GACCTGGGGCGCTCCCCCATAGCCGAGAGCCTACCACTCAAAGCATCAGAACCTCTGACC
CTAATGATCCGGCCCACCGGCCGATCAACGAACCGAGTTACCCCAGGGATAACAGCGCAA
TCCCCTCTCAGAGCCCATATCGACGAGGGGGT
>OTU_012
TAGACACTTAAGCGGCCCAAATAGAGCAAGCATACCACAAATATGCTGACTCCCGATGGT
TTAATACCGTTTAGTGTCTTTGGTTGGGGCGACCGTGGGGAAAAGAAAAACCCCCATGAG
GACCTGGGGCGCTCCCCCATAGCCGAGAGCCTACCACTCAAAGCATCAGAACCTCTGACC
CTAATGATCCGGCCCACCGGCCGATCAACGAACCGAGTTACCCCAGGGATAACAGCGCAA
TCCTGTTAGAGAGTCCATATCGACAACAGGGT
>OTU_020
GAAACAAAGGGCGGCCTTTTATTGACCCCGGGAGAACAAACACCTTAGTTAACTAGCCCC
GCCCCTAGTTTTTGGTTGGGGCGACCGTGGAGAAATGAAAAACCCCCATGAAAACCGGGC
CTACTACGGCCCGAAGCTAAGAGCCACAGCTCCAAGCATCAAAATATTTGACCAGCGGAT
CCGGTCCAACAGACCGATCTACGGACCCAGTTACCCTAGGGATAACAGCGCAATCCCCTT
CCAGAGCTCCTATCGACAAGGGGGT
>OTU_021
TAGACTGCAAGCAGACCATGCTAATTAGACCTGATCAAAGGAACTAAGCCAATTGGATTC
CTGCCCTAATGTCTTCGGTTGGGGCGACCACGGGGAAACAAAAAACCCCCATGAGGAGCA
GGAGAACTTTTCTCCCAGAACTAAGACCGACAGGTCTAAGTACCAGAAATTCTGACCAAA
AGATCCGGCCAAGCCGATCAACGGACCAAGTTACCCTAGGGATAACAGCGCAATCCCCTT
TTAGAGCCCATATCGACAAGGGGGT
>OTU_023
TAGACACAAGACCAGCCCGTGTTAAGCAAGCTCTGCTAAGAGCCTAAACTAATCGGGGAC
TGTTCCACTGTCTTTGGTTGGGGCGACCGCGGGGAAATAAAAAACCCCCACGTAGAGTAA
GGGAACTAACCCCTAAAACGAAGAGATACCTCTCTAGTTAACAGAACTTCTGACTAAAAG
TGATCCGGCAAAGCCGATCAACGGACCGAGTTACCCCAGGGATAACAGCGCAATCCTCTT
CCAGAGCCCATATCGACAAGAGGGT
>OTU_024
TAGACACTAAGACAGATCATGTTAAACATCCCGCAAATGACGGCCTAAACTTAATGATAC
CCTGTCCTAATGTCTTCGGTTGGGGCGACCATGGGGAAGCACAAATCCCCCATGTGGAAT
AGGAGGACAATCCCATATTATTTTCCTCTCCTCCCACAAGCAAGAGCTACAACTCTAGCT
AACAGAACATTTGACCTTACATGATCCGGCTCACGCCGATCAACGGACCAAGTTACCCTA
GGGATAACAGCGCAATCCCCTTGTAGAGCCCATATCGACAAGGGGGT
>OTU_025
TAGACACTAAGACAGATCATGTTAAACACCCCACAAACAACGGCTTAAACTTAATGATCC
CCTGTCCTAATGTCTTCGGTTGGGGCGACCATGGGGAAGCACAAATCCCCCATGTGGAAT
AGGAGGACAATCCCACATTATTTTCCTCTCCTCCCACAAGCAAGAGTTACAACTCTAGCT
AACAGAACATTTGACCTTACATGATCCGGCTCACGCCGATCAACGGACCAAGTTACCCTA
GGGATAACAGCGCAATCCCCTTTTAGAGCCCATATCGACAAGGGGGT
>OTU_027
TAGACACTAAGACAGACCAAGTTAAATACCCCACAATAAAGGGCCGAACTCATTGATCCC
CTGTCCTAATGTCTTCGGTTGGGGCGACCATGGGAGAACACAAAACCCCCATGTGGAATA
GGAGGACAATCCCATATTTCTCTTTCCCTTCCTCCCACAAGCAAGAGTTACAACTCTAGC
TAACAGAACTTCTGACCTTAACACGATCCGGCTTACGCCGATCAACGGACCAAGTTACCC
TAGGGATAACAGCGCAATCCCCTTTTAGAGGCCATATCGACAAGGGGGT
>OTU_028
TAGACACAAAGACAGATCATGTCAAACACCCCACAATAAAGGCCCAAACTTAATGATCTC
CTGTCCTAATGTCTTCGGTTGGGGCGACCATGGGGAAACACAAATCCCCCATGTGGAATA
GGAGGACAATCCCATATTATTTTCCTCTCCTCCCACAAGCAAGAGCCACAGCTCTAGCTA
ACAGAACTTTTGACCTTATATGATCCGGCCCACGCCGATCAACGGACCAAGTTACCCTAG
GGATAACAGCGCAATCCCCTTTTAGAGCCCATATCGACAAGGGGGT
>OTU_030
CAGATAACAAGGCAGACCATGTTAAATACCCTTACAAAAAAGATTAAACTAGCGGAATAC
TGCCCGAATATCTTTGGTTGGGGCGACCGCGGCGAAACAAAAAACCCCCGCGTGGAAAGA
GGGGACCACCCTTCAAACCAAGACCTACCGTTCTAATAAACAGAATGTCTGACCTCTAAG
ATCCGGCAATGCCGATCAACGGACCGAGTTACCCTAGGGATAACAGCGCAATCCCCTTTT
AGAGTCCATATCGACAAGGGGGC
>OTU_032
TAGACGCCCACCAACCATGAAAAGCACTCCGACTTAACGGACCCCCAAACAACATGGTTA
TGGCACAAACGTCTTCGGTTGGGGCGACCACGGGGGAAAGCAAAGCCCCCGAGAGGATTG
GGGGAAACCCTAAAACCAAGAGCCACAGCTCTAAGTCACAAAATATTTGACCAATAATGA
TCCGGCTTGCTGCCGATCAACGGACCAAGTTACCCTAGGGATAACAGCGCAATCCCCTCC
CAGAGTCCATATCGACGAGGGGGT
>OTU_033
TAGACACCAACCAACCACGAAAAGCGACCCTGATTGGAGCCCCAAACAACGTGATTCTGG
CATAAGTGTCTTCGGTTGGGGCGACCACGGGAGATAGCACAGCTCCCGAGTGGATGGGGG
ACACCCTAAAACCCAGAGCCACAGCTCTAAGTCACAAAACATTTGACCAATAATGATCCG
GCTTAATGCCGACCAACGGACCAAGTTACCCTAGGGATAACAGCGCAATCCTCTCCCAGA
GTCCATATCGACGAGGGGGT
>OTU_035
TAGACACCAACCAACCACGAAAAGCGACCCTGATTGGAGCCCCAAACAACGTGATTCTGG
CATAAGTGTCTTCGGTTGGGGCGACCACGGGAGATAGCACAGCTCCCGAGTGGATGGGGG
ACACCCTAAAACCCAGAGCCACAGCTCTAAGTCACAAAACATTTGACCAATAATGATCCG
GCTTAATGCCGACCAACGGAACAAGTTACCCTAGGGATAACAGCGCAATCCTGTTAGAGA
GTCCATATCGACAACAGGGT
>OTU_045
TAGACGCCCACCACCCATAACCCAGCAGGCCTTTTAAGGAGCCCTTAACATGATGGGCAT
GGCACAAACGTCTTCGGTTGGGGCGACCGCGGGAGAGAAGAGAGCTCCCACGTGGATTGG
GTTTATCCTAAAACCCAGAGCCGCACCTCTAAGTCACAAAACATTTGACCAGTAATGATC
CGGCTTACTGCCGATCAACGGACCAAGTTACCCTAGGGATAACAGCGCAATCCCCTCCCA
GAGTCCATATCGACGAGGGGGT
>OTU_046
TAGACTTAAAATAACCCTGTAAAATAAACTTTGATACAAACATAAACTTAAGGAGTTTTA
TTTAAATGTCTTTGGTTGGGGTGACCACGGGGTAAAACATAACCCCCACGAAGATTGGGA
ACATACTCCTAACACCAAGAGACACCCCTCTAAGCAACAAAATTTTTGACTTTAAAAATG
ATCCGGCACAGCCGATTAACGAACCCAGTTACCCCAGGGATAACAGCGCAATCCCTTCCC
AGAGCCCTTATCGACGAAGGGGT
>OTU_047
TAGACCTAAAATAAGCCCACCCAACAAATTCAAGAAAAGAATTAGACCTCGGTGAAAGTT
ATTTAAGTGTCTTTGGTTGGGGTGACCATGGGGTAAAATTTAGCCCCCACGAAGATAGAG
GACACATACACAACCCTCAACACCTAGAGTCACCTCTCCAAGTAGCAGAATCTCTGACTT
TAAAAATGATCCGGCCAAGCCGAACAACGAACCCAGTTACCCCAGGGATAACAGCGCAAT
CCCCTTCCAGAGCCCCTATCGACAAGGGGGT
>OTU_048
TAGACCTAAAATAAATCACATTTAACATGCTAAATTAACAGTAAAAATCTAGTGAAAATT
ATTGAAGTGTCTTTGGTTGGGGCGACCATGGGGTAAAACACAACCCCCATACGGACTGGG
GATACAATCCCTAATACCCAGAGCCTCCGCTCCAAGTAACAGAATTTCTGACCTTACGAT
CCGGTTACCCGATTAACGAACCGAGTTACCCCAGGGATAACAGCGCAATCCCCTCCCAAA
GCCCTTATCGACGAGGGGGT
>OTU_049
TAGACTTAAAATAAGTTATGTCCAACGTACTACAATACAAGAAAAAACTTAATAACTAAA
TATTGAAATGTCTTTTGTTGGGGCGACCGAGGGGAAAAGCACAACCCCCTTGTAGACTGG
GGATATAATCCCTAACACTCAGAGTTCCCACTCCAAGTAACAGAAATTCTGACTTCCTGA
TCCGGAATATTCCGATCAACGAACCGAGTTACCCCAGGGATAACAGCGCAATCCCCTTTA
AGAGCCCTTATCGACAAGGGGGT
>OTU_050
TAGACTTAAAATAAGTTATGTCCAACGTACTACAATACAAGAAAAAACTTAATAACTAAA
TACTGAAATGTCTTTTGTTTTGGCGACCGAGGGGAAAAACACAACCCCCTTGTAGACTGG
GGATATAATAATCCCTAACACTCAGAGTTCCCACTCCAAGTAACAGAAATTCTGACTTCC
TGATCCGGAGTATTCCGATCAACGAACCGAGTTACCCCAGGGATAACAGCGCAATCCCCT
TTAAGAGCCCTTATCGACAAGGGGGT
>OTU_051
TAGACCTAAAATAAATCATATTTAGTATACTACAACAACAGTAAAAATATAATGAATAAC
TATTGAAGTGTCTTTGGTTGGGGCGACCATGGGGTAAAACATAACCCCCATACGGACTGG
GGATATAATCCCTAACACCCAGAGCCTCCGCTCCAAGTAACAGAATTTCTGACCTTACGA
TCCGGTTACCCGATTAACGAACCGAGTTACCCCAGGGATAACAGCGCAATCCCCTCCCAA
AGCCCTTATCGACGAGGGGGT
>OTU_052
TAGACCTAAAATAAGTCACATTCAGCATGCTACAACAAAAGCAAAAATATAGTGAAAAAT
TATTGAAGTGTCTTTGGTTGGGGCGACCATGGGGTAAAATAAAACCCCCATACGGACTGG
GGATACAATCCCTAATACCTAGAGCTTCCGCTCCAAGCAACAGAATTTCTGACCTTACGA
TCCGGTAACCCGATTAACGAACCGAGTTACCCCAGGGATAACAGCGCAATCCCCTCCCAA
AGCCCTTATCGACGAGGGGGT
>OTU_053
TAGACACCAGGGCAGACCATGTTAAGCACTTCAGCACAAAGAACCAAACCAGCTGGAACC
TGCCCTCATGTCTTTGGTTGGGGCGACCGCGGGGGATCACAAAACCCCCATGTGGAATGG
GAGCACCTCCTCCTACAACTAAGAGCTACCGCTCTAATGAACAGAATTTCTGACCAATAA
GATCCGGCCACGCCGATCAACGGACCGAGTTACTCTAGGGATAACAGCGCAATCCTCTTT
TAGAGCCCATATCGACAAGGGGGT
>OTU_055
TAGACATAAGACAGACCATGTTAAGGAACCCTACAATAATGGGATGAACTTAGTGACTGC
TGTTTAACTTGTCTTTGGTTGGGGCGACCACGGAGTAAAACAAAACCCCCGTGTGGTATG
AGGACAACCCCCTCTAAAGTGAGAGTGACAACTCTAACTAGCAGAAATTCTGACCAATAA
TGATCCGCTAAAGCGATCAACGGACCGAGTTACCCTAGGGATAACAGCGCAATCCCCTTC
TAGAGCCCATATCGACAAGGGGGT
>OTU_056
TAGACACCAAAGCAGACTATGTTAAAGACCCCCAAACAAAGGGCCAAACAAGATAACTCC
TGCCCTAATGTCTTTGGTTGGGGCGACCGCGGGGAATTACATAACCCCCATGTGGAAAGG
GAACATCCCTCCTACAACTAAGAGCTACCGCTCTAAGTAACAGAACATCTGACCAAACAG
ATCCGGCCTGCGCCGATCAACGGACCGAGTTACCCTAGGGATAACAGCGCAATCCCCTTC
TAGAGCCCATATCGACAAGGGGGT
>OTU_057
TAGACACTAAGACAGCTTACGTCAAGCATACCCACAATACGGGGCCGAACTAAGTTTACC
CTGTCCTAATGTCTTCGGTTGGGGCGACCCTGGGGAGATAAAGAACCCCCATGAGGAATG
GAAACGTGTTTCCAAAACTGAGAGCTCCCGCTCTAAGAAGCAGTACTTCTGACCAGCTAG
ATCCGGCAAGGCCGATCAACGGACCGAGTTACCCTAGGGATAACAGCGCAATCTCCTTTT
AGAGACCCTATCGACAAGGGGGT
>OTU_058
TAGACACTAAGACAGCTTACGTCAAGAATACCCACGATACGGGACCGAACTAGGTTTTCC
CTGTCCTAATGTCTTCGGTTGGGGCGACCCTGGGGAGATAAATAACCCCCATGAGGAATG
GAAACGTGTTTCCAAAACCAAGAGCTACCGCTCTAAGAAGCAGAACTTCTGACCAACTAG
ACCCGGCTAAGGCCGATCGACGGACCGAGTTACCCTAGGGATAACAGCGCAATCTCCTTT
TAGAGACCCTATCGACAAGGGGGT
>OTU_059
TAGACACTAAAGCAGATCATGTTAAAGCCCTCGAACAACAGACTAAACTGATTGACACCT
GCCCTACTGTCTTCGGTTGGGGCGACCATGGGGAAACAAAAAACCCCCACGCGGATTAGA
AGCATTTTCCTCCACCCACCTTCCAGAACTAAGAGCCCCCGCTCTAAGTAACAAAACATT
TGACCTTTATAGACCCGGCAAAGCCGATCAACGGACCAAGTTACCCTAGGGATAACAGCG
CAATCCTCTTCAAGAGTCCCTATCGCCAAGAGGGT
>OTU_060
TAGACACTAAAACAGCTCATGTTAAAAACCCTCACAAAAGAGGCCAAACTAGATGACCCC
TGTCCTAATGTCTTTGGTTGGGGCGACCACGGGGCAACAAAAAACCCCCGCGCGGAACAG
AAACACTGTTTCCAGAACCAAGAGCACCCACTCTAAGTAACAAGACCCACTTGACCTTTG
AGATCCGGCACAAGCCGATCAACGGACCGAGTTACCCTAGGGATAACAGCGCAATCTTCT
TCGAGAGCTCATATCGACGAGAAGGT
>OTU_061
TAGACACTAAGACAGTTTACGTCAAGTATCCCTACACAAAGGGCTGAACTAACTAAGCCC
TGTCCTAATGTCTTTGGTTGGGGCGACCCTGGGGAGATAAATAACCCCCATGCGGAATGG
AAACATGTTTCCAAAACCGAGAGCTCCCGCTCTAAGAGGCAGAACTTCTGACCAACTAGA
TCCGGCATAGCCGATCAACGGACCGAGTTACCCTAGGGATAACAGCGCAATCCCCTTCTA
GAGTCCCTATCGACAAGGGGGT
>OTU_062
TAGACGCAAGGCAGATCACGTTAAACACCCAGCATGAAGGGGACAAACTAAATGGAACCT
GCCCTGATGTCTTTGGTTGGGGCGACCGCGGGGTAAACCAAAACCCCCACGTGGAATGAG
GAGACTTTTCTCTTTACTCAGAGCTACCGCTCTAATTATCAGAAATTCTGACCAAAAAGA
TCCGGCAAAGCCGATCAACGAACCAAGTTACCCTAGGGATAACAGCGCAATCCCCTTCTA
GAGACCCTATCGACAAGGGAGT
>OTU_063
TAGACGCAAGACAGATCACGTTAAACACCCAGCATAAAGGAGACAAACTAAATGGAACCT
GCCCTGATGTCTTTGGTTGGGGCGACCGTGGGGTAAACCAAAACCCCCACGTGGAAAGGG
GAGACTTTCCTCTTTACTCAGAGCCACCGCTCTAATTATCAGAAATTCTGACCAAAAAGA
TCCGGCAAAGCCAATCAACGAACCAAGTTACCCTAGGGATAACAGCGCAATCCCCTTCTA
GAGACCCTATCGACAAGGGAGT
>OTU_066
TAGACGTCCGGACAGATCATGTTAAGCACCCCAAATACAGGTCCAAACTAAATGAATCCT
GCCCCTATGTCTTCGGTTGGGGCGACCATGGGGTaaaaaaaaCCCCCCACGCAGATAGGG
AGTACTTTGCTCCTAAAACCAAGAGCTCCCGCTCTAACAAACAGAATTTCTGACCTAAAG
ATCCGGCAAAGCCGATCAACGGACCAAGTTACCCCAGGGATAACAGCGCAATCCTCTTTT
AGAGCCCATATCGACAAGAGGGT
>OTU_067
TAGACACCAAGGCAAACCACGTTAAGCACCCCTGACACGGGATCAAACTAAGTGAGCCCT
GCCCTAATGTCTTCGGTTGGGGCGACCATGGGGTAAAGTAAACCCCCCACGCGGAAGGGG
AGGACCACCCTCCTAAAGCCAAGAGTTCCCACTCTAATGAACAGAACTTCTGACCTAAAG
ATCCGGCAAAGCCGATCAACGGACCAAGTTACCCCAGGGATAACAGCGCAATCCTCTTTT
AGAGCCCATATCGACAAGGGGGT
>OTU_068
TAGACACTACGGCAGATCATGTTAAACACCCCCAAACACGGGGTTAAACCAGATGGACCC
TGTCCTCATGTCTTCGGTTGGGGCGACCATGGGGGAAAACCAATCCCCCACGCAGATAGG
GGAGTACCTCTCCCTAATACCAAGAGCTCCCACTCTAATAAACAGAACCTCTGACCCAAA
GATCCGGCGCACAGCCGATTAACGGACCAAGTTACCCCAGGGATAACAGCGCAATCCTCT
TTTAGAGCCCATATCGACAAGGGGGT
>OTU_069
TAGACACCCGGGCAGATCATGTTAAGCACCCCTAAACAAAGGGTTAAACTAGATGAGCCC
TGCCCCCATGTCTTCGGTTGGGGCGACCATGGGGTAAAATAAACCCCCCACGCGGAAAGG
GAGCACTTCCCTCCTACAACCCAGAGCTTCCGCTCTAATAAACAGAACTTCTGACCTAAA
GATCCGGCAAAGCCGATCAACGGACCAAGTTACCCCAGGGATAACAGCGCAATCCTCTTT
TAGAGCCCATATCGACAAGAGGGT
>OTU_070
TAGACACCAAGGCAGACCATGTTAAACACCCCAAAACAAAGGGCCAAACCAAATGACCCC
TGCCCTAATGTCTTTGGTTGGGGCGACCGCGGGGAAACACAAAACCCCCACGTGGAACGA
GAGCACTCCCTCTCACAACCAAGAGCTTCCGCTCTAATAAACAGAAATTCTGACCAATAA
GATCCGGCAAAGCCGATCAACGGACCGAGTTACCCTAGGGATAACAGCGCAATCCCCTTT
TAGAGGCCATATCGACAAGGGGGT
>OTU_072
CAGACACCAGAACAGATCACGTCAAATACCTCCCTTAAACAGGTAACAACAAATGAACCC
TGTTCCACGTCTTAGGTTGGGGCGACCACGGTGAACAGAAAAACCCCCGCGTGGACTGAG
AGCACATACGTCACACTTATAATACTGCTTCTCACAACCATGAGCTACAGCTCTAAATAA
CAGAACTTCTGACCAAAAAAATGATCCGGCAATGCCGATTAACGGACCAAGTTACCCCAG
GGATAACAGCGCAATCCTCTTTAAGAGTCCATATCGACAAGAGGGT
>OTU_073
AAGACATAAAGCGACCTACGTCAATAAACCTCTCTAAAGAGGGATGAACAGAATAGGCCT
CGCCGAAATGTCTTTGGTTGGGGCGACCGCGGGGAAAGACCAAACCCCCACATGGACCAG
GGCCACAATAGCCCTAAAACCCAGACCCCCGAGTCAAATCAACAGTATTTCTGACCACCA
AGGAGCCGGCATATGCCGATCAACGGACCGAGTTACCCTAGGGATAACAGCGCAATCCCC
TCCCAGAGCCCTTATCGACAAGGGGGT
>OTU_076
AAGACATAAAGCAACCTATGTTAAACACCCCTAATAAAGGAATAAAACAAGATTACCATT
GCTGGAATGTTTTCGGTTGGGGCGACCACGGGGAAAAACAAAACCCCCACATGGACCAGG
GCCACTCAGCCCTAATACATAGACCCACAGGTCAAATCAACAGTAATTCTGACCACCTAA
GACCCGGCACAAGCCGATTAATGGAACTAGTTACCCTAGGGATAACAGCGCAATCCTCTC
CAAGAGCCCTCATCGACGAGGGGGT
>OTU_080
TAGATACTAAGATAGATCATGTTAAACAACCCTAATAAAGGCACGAACTAAATGGTCCCT
ATCCTAATATCTTCGGTTGGGGCGACCGCGGGGCAACATAAAACCCCCATGTGGAATGGG
AGCACCACCTCCCAGAACCAAGAGCCACAGCTCTAAGCAACAGAACATCTGACCAGCAAG
ATCCGGCAAAGCCGATCAACGAACCAAGTTACCCTAGGGATAACAGCGCAATCCCCTTCT
AGAGCCCATATCGACAAGAGGGT
>OTU_081
TAGACATCAAGCAGCCCATGTCAAGACCACCCCCACACGGAGATAAACTAAATGGACCCT
GCCCTATTGTCTTTGGTTGGGGCGACCACGGGGAAACACGAAACCCCCACGCGGAATGGG
AGCACACCTCCTAAAACCAAGAGCTACAGCTCTAATTCACAGAATTTCTGACCACTATGA
TCCGGCAATGCCGATCAACGGACCGAGTTACCCTAGGGATAACAGCGCAATCCTCTTTTA
GAGCCCATATCGACAAGGGGGT
>OTU_082
TAGACATCAAGCAGCCCATGTCAAGACCACCCCCACACGGAGATAAACTAAATGGACCCT
GCCCTATTGTCTTTGGTTGGGGCGACCACGGGGAAACACAAAACCCCCACGCGGAATGGG
AGTACACCTCCTAAAACCAAGAGCTACAGCTCTAATTCACAGAATTTCTGACCACTATGA
TCCGGCAATGCCGATCAACGGACCGAGTTACCCTAGGGATAACAGCGCAATCCTGTTAGA
GAGTCCATATCGACAACAGGGT
>OTU_085
TAGACACAAAAGCAGCTCACGTCAAATACTCTCAGACTAAAAGACCGAACTAAATGCGAT
CTGCCCTAATGTCTTCGGTTGGGGCGACCAAGGGGAAAACAAAACCCCCATGAGGAATGA
AACTATAAACCTCCCTTAACCCAGAGCGCCAGCTCTAAGTACCAGAAATTCTGACCATTC
TGACCCGGCAAAGCCGATTAACGAACCAAGTTACCCTAGGGATAACAGCGCAATCCCCTT
CCAGAGTCCCTATCGACAAGGGGGT
>OTU_086
TAGACACTAAGGCAGCCCACATTAAACATCCTATGAAAAAAGGATACTACGGCATTCTGC
CCTAATGTCTTCGGTTGGGGCGACCAAGGGGAACAATATAACCCCCATGAGGAAAGGAGA
TATTACTCTTCCTACCCGCGAGCACCCGCTCTAAGAATCAGAATTTCTGACTAAATGATC
CGGCAAAGCCGATTAACGAACCAAGTTACCCTAGGGATAACAGCGCAATCCTCTTTAAGA
GCCCATATCGACAAGAGGGT
>OTU_087
TAGACACAAAAGCAGCCCACGTCCAACACCCCCCAGTTAGGGGGTAGAACAAGTGCGATC
TGCCCTAATGTCTTTGGTTGGGGCGACCATGGGGAAAACAAAACCCCCATGAGGAAATGC
GATCACAATCCTCACTGAACCAAGAACACCACCTCTAAGCACCAGAAATTCTGACCATTA
TGACCCGGCAAAGCCGATTAACGAACCAAGTTACCCCAGGGATAACAGCGCAATCCCCTT
CTAGAGTCCCTATCGACAAGGGGGT
>OTU_088
TAGACACCAAGACGAGCCATGTCACTCACCCTTAGATAATAGAACTAAACAAAATGGCCC
CCCGTCCTAATGTCTTTGGTTGGGGCGACCGCGGGGCAATACAAAACCCCCACGTGGAAT
GGAAGAACTCCTTCTACAGCTAAGAGCGCCAGCTCAAATAAACAGAAAATCTGACCTACA
AGACCCGGCTTTTCAACGCCGATCAACGGACCGAGTTACCCTAGGGATAACAGCGCAATC
CCCTTTTAGAGCCCGTATCAACAAGGGGGT
>OTU_089
TAGACACCAAGGCAGCTCATGTTTAAAAACCCTTTAATAAGAGACTAAACCAAATGAAAC
CTGCCCTAATGTCTTTGGTTGGGGCGACCGCGGGGAAATAAAAAACCCCCATGTGGAATG
GGAGCACCCCTCCTAGAACCAAGAGCTACCCCTCTAAGCAGCAGAACATCTGACCAACAA
GATCCGGCAATGCCGATCAACGGACCGAGTTACCCTAGGGATAACAGCGCAATCCCCTTT
TAGAGCCCATATCGACAAGGGGGT
>OTU_091
TAGACACTAAGCCAGACCATGTCAAATATCCTTCTCAAGGGACTGAACCTATTGGACCCC
CTGTCCTGATGTCTTTGGTTGGGGCGACCTCGGGGAAACAAAAAACCCCCGCGTGGAACG
GGAATATTCCGCTCCCTAAAAACTAAGAGCCACAGCTCGAATTAACAGAACTTCTGACCA
ATTACAGATCCGGCTTTTAACGCCGATCAACGGACCGAGTTACCCCAGGGATAACAGCGC
AATCCCCTTTTAGAGCCCATATCGACAAGGGGGT
>OTU_092
TAGACACCAAAACAGACAATTTACCCTCTCTAGAAAGAGACAAACTTATTGAATCCCTGT
CATGATGTCTTTGGTTGGGGCGACCTCGGAGAAACAAAAAACCCCCGTGTGGAATAGGAG
CATTTTTCTCTTGATAGCTCCCAAAACCAAGAGCTACCACTCTAACTATCAGAACTTCTG
ACCAATGAGGATCCGGCTTAATGCCGATCCACGGACCAAGTTACCCCAGGGATAACAGCG
CAATCCTCTTCTAGAGCCCCTATCGACAAGAGGGT
>OTU_093
TAGACACCAAAGAAGATCCTGTTAAATGTTCCTATACAAAGGCCCGAACTAATGGAACCC
TTCCCTAATGTCTTTGGTTGGGGCGACCACGGGGAAAAAGATAACCCCCGCGTGGACTAG
GAGTACCTCACTCCTACAGCCTAGAGCTACAGCTCAAATCAACAGAACTTCTGACCTATA
AGATCCGGCAATGCCGATCAACGGACCGAGTTACCCTAGGGATAACAGCGCAATCCCCTT
TTAGAGCCCATATCGACAAGGGGGT
>OTU_094
TAGACACCAAAGAAGATCCTGTTAAATGTTCCTGTACAAAGGCTGAAACTAATGGAACCC
TTCCCTAATGTCTTTGGTTGGGGCGACCACGGGGAAAAAAATAACCCCCACGTGGACTAG
GAGTACCTCACTCCCACAGCCTAGAGCTACAGCTCAAGTCAACAGAACTTCTGACCTATA
AGATCCGGCAATGCCGATCAACGGACCGAGTTACCCTAGGGATAACAGCGCAATCCCCTT
TTAGAGCCCATATCGACAAGGGGGT
>OTU_095
TAGACACCAAGGAAGAGCCTGTTAAATGTTCCTGTACAAAGGCCAAAACTAATGGAACCC
TTCCCTAATGCCTTTGGTTGGGGCGACCACGGGGAAAAAAATAACCCCCGCGTGGACTAG
GAGTACCTCACTCCTACAGCCTAGAGCTACAGCTCAAATCAACAGAACTTCTGACCTATG
AGATCCGGCAATGCCGATCAACGGACCGAGTTACCCTAGGGATAACAGCGCAATCCCCTT
TTAGAGCCCATATCGACAAGGGGGT
>OTU_096
TAGACACCAAAGAAGATCCTGTTAAATGTCCCTTTATAAAGGCCTGAACTAATGGAACCC
TTCCCTAATGTCTTTGGTTGGGGCGACCACGGGGAAAGAAATAACCCCCGCGTGGACTGG
GAGTACTTCACTCCTACAGCCAAGAGCCACAGCTCAAATCAACAGAACTTCTGACCTATA
AGATCCGGCAATGCCGATCAACGGACCGAGTTACCCTAGGGATAACAGCGCAATCCCCTT
TTAGAGCCCATATCGACAAGGGGGT
>OTU_097
TAGACACCAAGGAAGACCATGTCAACAAACCCCTGACACGGGGCCAAACAAGTGGTTTAC
CTTCCCTTATGTCTTTGGTTGGGGCGACCGCGGAGAACTAAAAAACCCCCGCGTGGAATG
GGCAAATCCCTTCCTTAAACTGAGAGCCGCAGCTCTAACTAGCAGTAATTCTGACCACTA
TAGATCCGGCAAAGCCGATCAACGGACCCAGTTACCCTAGGGATAACAGCGCAATCCTCT
TCTAGAGTCCATATCGACAAGAGGGT
>OTU_098
TAGACACCAAGGAAGACCATGTCAAAAACCCTCTATTACCAGGTTAAACAAGTGGATAAT
CTTCCCTAATGTCTTTGGTTGGGGCGACCGCGGAAGATCACAAAACACCCGCGTGGAATG
GGCACATCCTGTTCCCCAAACTAAGAGCCACAGCTCTAATTAGCAGTAATTCTGACCATC
GCAGATCCGGCAACGCCGATTAACGGACCTAGTTACCCCAGGGATAACAGCGCAATCCTC
TTATAGAGTTCATATCGACAAGGGGGT
>OTU_099
TAGACACTAAAGCAGATCATATTTTTTAAAACCCTCAACAACAGGGGCTATAAATTACCG
AATACTGCCCTAATGTCTTAGGTTGGGGCGACCGTGGAGAAATAAAAACCCTCCATAAGG
ACCGAATGTACTACATTCACAACCGAGAGCGACAGCTCTAAGTAACAGAATTTCTGACCG
ATATAGATCCGGCAATGCCGATTAATGAACCAAGTTACTCTAGGGATAACAGCGCAATCT
CCTCTTAGAGTCCATATCGACGAGGAGGT
>OTU_101
TAGACACTAAAGCAGATCAACATTAATACCCTTAATACAGGGCACGAATAAACTGAACCC
TGCCCTAATGTCTTGGGTTGGGGCGACCGCGGAGAAATAAAAAACCCCCGCAAGGACCGA
ATGTACTACATTCACAACCAAGAGCGACAGCTCTAATTAACAGATATTACTGACCAATAA
GATCCGGCAACGCCGATCAATGAACCAAGTTACCCTAGGGATAACAGCGCAATCTCCTCT
TAGAGCCCGTATCAACGAGGGGGT
>OTU_102
CAGACACTAAAGTAGCCCATCTTGAAACCCTAAACAACAGGGCCTCAGCTTAATGGTCCC
TACCCCATATGTCTTTGGTTGGGGCGACCGCGGAGTAACGAAAAACCTCCGCATGGACTG
GGTATACGTTTTCCCACAGCTAAGAGCCGCAACTCTAGCCAACAGTATTTCTGACCTTCA
TGATCCGGCAACGCCGATTAACGAACCGAGTTACCCTAGGGATAACAGCGCAATCCCCTT
TTAGAGCCCATATCGACAAGGGGGT
>OTU_104
TAGACATCAAGGTAGATTATGTTTCCTAACCCCAACTAAAGGAGTATAAATTAATTAAAC
CCTACCCCCATGTCTTTGGTTGGGGCGACCGCGGAGAACCAAAAAACCCCCGCACGGACC
GAATGTACAACGTTTACAACCAAGAGCCACAGCTCTAGCTAACAGAACTTCTGACCAATC
AGATCCGGCAATGCCGATCAATGAACCGAGTTACCCTAGGGATAACAGCGCAATCTCCTC
TTAGAGTCCATATCGACGAGGGGGT
>OTU_105
TAGACATCAAGGTAGATTATGTTTCCTAGCCCTAACTAAAGGAGTATAAATTAATTAAAC
CCTACCCCTATGTCTTTGGTTGGGGCGACCGCGGAGAACCAAAAAACCCCCGCACGGACC
GAATTTACAACGTTTACAACCAAGAGCCACAGCTCTAGCTAACAGAACTTCTGACCAATC
AGACCCGGCAATGCCGATCAATGAACCGAGTTACCCTAGGGATAACAGCGCAATCTCCTC
TTAGAGTCCATATCGACAACAGGGT
>OTU_115
TAGACACAAGAGCAGAGCACGTCAAACGCCCCTAAGCAAGGGCCAAAACCTAATGCACCC
CCTGCCCTAATGTCTTTGGTTGGGGCGACCGCGGCGAAAAATTTAACCTCCGCGTGGACC
GGGAGCACTTTCTTATTTTCTCCTACACCCAAGAGCCACAGCTCTAAGTAACAGAACTTT
TGACCTTTCATGATCCGGCAAAGCCGATCAACGAACCGAGTTACCCTAGGGATAACAGCG
CAATCCTCTTCTAGAGCCCATATCGACAAGAGGGT
>OTU_116
TAGACACAAGAGCAGAGCACGTCAAACGCCCCTAAGCAAGGGCCAACACCTAATGCACCC
CCTGCCCTAATGTCTTTGGTTGGGGCGACCGCGGCGAAAAATTTAACCTCCGCGTGGACC
GGGAGCACTTTCTTATTTTCTCCTACACCCAAGAGCCACAGCTCTAAGTAACAGAACTTT
TGACCTTTCATGATCCGGCAAAGCTGATCAACGGAACAAGTTACCCTAGGGATAACAGCG
CAATCCTGTTAGAGAGTCCATATCGACAACAGGGT
>OTU_117
TAGATACTAAAGCAGACCATACATTTCCTCCCCCATAAAGAGAAAGAACCAAATGATCCC
CTGCCCTAATGTCTTCGGTTGGGGCGACCACGGGGAATAAAGAAACCCCCGCATGGAACA
GGTAGACTCCTACCCACAACCAAGAGCCACAGCTCTAACTAACAGAACCTTTGACCTACA
GATCCGGCAAAGCCGATTAATGGACCAAGTTACCCTAGGGATAACAGCGCAATCCCCTTT
TAGAGCCCATATCGACAAGGGGGT
>OTU_118
TAGACACAAGGACAGAGCATGTCAAACGCCCCTCAGCAAGGGCCAAAACCTAATGCCCCC
TGCCCCAATGTCTTTGGTTGGGGCGACCGCGGCGAAAAATTTAACCTCCGCGTGGAACGG
GAACACTTCCTTATTTTCTCCTACACCCAAGAGCCACAGCTCTAAGCAACAGAACTTTTG
ACTTATCATGATCCGGCAACGCCGATCAACGAACCGAGTTACCCTAGGGATAACAGCGCA
ATCCTCTTCTAGAGCCCATATCGACAAGAGGGT
>OTU_120
TAGACGCCAAGGTAGACTATGTTCATCTGTCCTTACGAAGACCTAAACTTAATAGCTCCT
GCCTACATGTCTTTGGTTGGGGCGACCGCGGGGAATTGAATAACCCCCATGTGGCAGGGA
GAATTTACTCCTACAACCGAGAGCGACAGCTCTAAGCAACAAAACTTTTGACCAATAAGA
TCCGGCAATGCCGATCAACGAACCGAGTTACTCTAGGGATAACAGCGCAATCCCCTTATA
GAGCCCCTATCGACAAGGGGGT
>OTU_121
TAGACACGAAGACAGCTTATGTCAAAAACCCTAATATAAAAGGCTGAACTAAATAGGCCT
GCCCGAATGTCTTTGGTTGGGGCGACCGCGGGGAAATAAATAACCCCCATGTGGAATGGG
AGCACCCTCCTCCTAGAACCAAGAGTGACAACTCTAAGCAACAGAATTTCTGACCAATAA
GATCCGGCCCTGCCGATCAACGGACCGAGTTACCCTAGGGATAACAGCGCAATCCTCTTT
TAGAGCCCATATCGACAAGGGGGT
>OTU_122
CAGACACGAAAGCAGCCTATGTCAATTACCCTGGCACAACAGACTGAACTAAATAGGCCT
GCCCGAATGTCTTTGGTTGGGGCGACCGCGGGGAAATGAATAACCCCCATGTGGAATGGG
AGCACCATCCTCCTAAAACTAAGAGTGACAACTCTAAGTAACAGAAATTCTGACCAGCTA
GATCCGGCCATGCCGATCAACGGACCGAGTTACCCTAGGGATAACAGCGCAATCCTCTTT
TAGAGCCCATATCGACAAGAGGGT
>OTU_124
GAGACGTCAGAGCGGACCCCGTTAAAGATGCCTAAAAGCTAGAAACTGAAGGGCTCCCGC
CCTAGTGTCTTCGGTTGGGGCGACCATGGGGAAAACAAATCCCCCACGTGGACTAAGAGC
ACAAACCCCTTTCCTATAACCCCACTCTTACAAACCAGAGCAACAACTCCAATTAACAGA
ATTTCTGACCAAAAATGATCCGGCAATGCCGATCAACGAACCAAGTTACCCCAGGGATAA
CAGCGCAATCCCCTTTTAGAGCCCCTATCGACAAGGGGGT
>OTU_127
TAGATACTAAGGCAGACCATGTTAAATGTACCCTCCCACGGACCTACAAACCAAATGAAA
CCTGTCTTAATGTCTTCGGTTGGGGCGACCATGGGGAACACAAAACCCCCACGTGGAAAA
GGAGGACACCCCAGTATTCCCACCCTCCTACAAATCAGAGCAACAGCTCAAATTAGCAGA
AATTCTGACCATACTGATCCGGCAACGCCGATCAACGAACCAAGTTACCCTAGGGATAAC
AGCGCAATCCCCTTTTAGAGCCCATATCGACAAGGGGGT
>OTU_128
AAGGCGGTAGTGCAGATCATGTCAACAACCCACCCCCGGGAAAGAACTGAGTGAATCCTG
CTCCAGTGCCTTAGGTTGGGGCGACCATGGGGTAAACGCAACCCCCATGCGGATAGGGAG
CACTAGAGGTCGTACCCCTCACACCACAATACCACTCCCACAAACCAGAGCTCCAGCTCT
AGTTAACGAAACATTCGACCTAGACTGATCCGGGAAACCGATCAACGGACCAAGTTACCC
CAGGGATAACAGCGCGATCCCCTTCCAGAGCCCATATCGACAAGGGGGT
>OTU_130
TAGACACCAAGGCATATCATGTTACCTACCCCTAAACCCTGGGAATTAAACCTATTGAGC
CATGCCCCTATGTCTTCGGTTGGGGCGACCACGGGGAAATAAAGAACCCCCGCGTGGAAT
GGGAGCACTGTCTCCTGCGACCAAGAGCTGCAGCTCTAACGAACAGAATTTTTGACCAAT
AAAGATCCGGCAACGCCGATCAACGGACCAAGTTACCCTAGGGATAACAGCGCAATCCCC
TTTTAGAGCCCGTATCAACAAGGGGGT
>OTU_131
TAGACACCAAGGCATATCATGTTAAACACCCCTAAACAAAGGGCTAAACCAAATGAATCA
TGCCCCCATGTCTTTGGTTGGGGCGACCGCGGGGAAATAAAAAACCCCCACGTGGAATGG
GAGTACTACCTCCTACAACCAAGAGCTGCAGCTCTAATGAACAGAATTTCTGACCAATAA
GATCCGGCAATGCCGATCAACGGACCGAGTTACCCTAGGGATAACAGCGCAATCCCCTTT
TAGAGCCCATATCGACAAGGGGGT
>OTU_132
TAAGACACTAAGCCATATCAAGTTAAATACCCCCTAACAAGGGGCCAAACTTATTGAAAT
CATTGGCCGTATGTCTTCGGTTGGGGCGACCATGGGGAAACAAAAAACCCCCACGTGGAA
TGGGAGCACATTTACTCCTACAGTCAAGAGCCGCCACTCTAACAAACAGAATTTCTGACC
AATAACTGATCCGGCAACGCCGATCAACGGACCAAGTTACCCTAGGGATAACAGCGCAAT
CCCCTTTTAGAGCCCCTATCGACAAGGGGGT
>OTU_133
TAGACACCAAGGCATATCATGTCAAACACCCCTAAACAAAGGACTAAACCAAATGAATCA
TGCCCCCATGTCTTTAGTTGGGGCGACCGCGGGGAAATAAAAAACCCCCACGTGGAATGG
GAGTACTCCCTCCTACAACCAAGAGCTGCAGCTCTAAAAAACAGAATATCTGACCAATAA
GATCCGGCAACGCCGATCAACGGACCGAGTTACCCTAGGGATAACAGCGCAATCCCCTTT
TAGAGCCCATATCGACAAGGGGGT
>OTU_134
TAGACACCAAGACATATCATGTAAAACACCCCTAAATAAAGGAACAAAACTTAATGACCT
ATGTCCCTATGTCTTTGGTTGGGGCGACCACGGGGAAATAAAAAACCCCCACGTGGAATA
GTAGCACCAACGCTACTACAACCAAGAGCTACAGCTCTAATGACCAGAATTTCTGACCAA
CAAGATCCGGCAACGCCGATCAACGGACCGAGTTACTCTAGGGATAACAGCGCAATCCCC
TTTTTAGAGGCCGCATCACCAAGGGGGT
>OTU_142
TAGACACCAAGACATATCATGTAAAACACCCCTAAATAAATGGACAAAACTTAATGACCT
CTGTCCCTATGTCTTTGTTTGGGGCGACCACTGGGAAATAAAAAACCCCCACGTAGAATA
GTAGCACCAACGCTACTACAACCAAGAGCCACAGCTCTAATGACCAGAATGTCTGACCAA
CAAGATCCGGCAACGCCGATCAACGGACCGAGTTACGCTAGGGATAACAGCGCAATCCCA
TTTTTAGAGGCCGCATCACCAAGGGGGT
>OTU_145
AAGATACCAAGACAGCTCATGTTAAGTACCCCCAAAACAAAGGAATTAAACCAAATGAAC
TCTGTCTTAATGTCTTTGGTTGGGGCGACCGCGGGGAAATACAAAACCCCCATGTGGAGT
AGGAATACTATATTCCCAAATCCAAGAGCTCCCGCTCTAATAAACAGAATTTCTGACCTA
TAAGATCCGGCAATGCCGATCAACGGACCGAGTTACCCTAGGGATAACAGCGCAATCCCC
TTAAAGAGCCCTTATCGACAAGGGGGT
>OTU_147
TAGGTAGTAACGAGCCTAAACTGTCTTACCATCTAAGGAAGAACGTGCCCTCCCCTCTTT
TCTTGCCTTTGGTTGGGGCGACCACGGAGAAAATCTTAACCTCCACGTGGATTGGGACTA
CTAGTCCTAAAGCTTAGGCCTACCGGCCCCGGAGACAGAAATTCTGACCTGCACTGATCC
GGCACCCGATTAACGGACTTAGTTACCCTAGGGATAACAGCGCAATCCCCTCCAAGAGCT
CCTATCGACGAGGGGGT
>OTU_148
TAGACACTAAACTACACACCTTCTACCCTCCCCTCCTTCGAGTAACTATGGTGTAGCCCG
TTTCCTTGTCTTTGGTTGGGGTGACCCCGGAGAATAATGAAGCCTCCCTGAGAAATAAGA
GTAGTACTCTCACAACCAAGGCTAACAACCCTAAGTGCCAGAATCTCTGACCAACTGATC
CGGCTTTCGCCGATTAACGAACCAAGCTACCCTGGGGATAACAGCGCAATCCTCTCCTAG
AGCCCCTATCGACGAGAGGGT
>OTU_150
TAGACAAATTAGGTTTAAATTACTACTCTCAGTTAAAAAATTGTAAATTAATTAAAGCCC
TTAAAATGTCTTTGGTTGGGGCGACCTTGGGAAAACTCAACAACTCCCATGTCGAAAAAG
AACTAATCTTTTAAAGCTCAGACAAACAAGCCAAGGCCACAGAACTTCTGACATAATGAT
CCGGCCCGCCGATTAACGAAATGAGTTACCCTAGGGATAACAGCGCAATCCCCTTTTAGA
GCCCATATCGACAAGGGGGT
>OTU_151
TAGACATACGGCAGCCTATGTTAAGCACCCCTAATAAAGCCTCGAAACAAAGTAGGCCCT
GCCTGAATGTCTTTGGTTGGGGCGACCGCGGGGACATACAAAACCCCCACGTGGAATGGG
AGCACCTCTCCCAGAACCAAGAGCTACAGCTCTAAGCAACAGAATTTCTGACCAGCGAGA
TCCGGTACATCCGATCAACGGACCGAGTTACCCTAGGGATAACAGCGCAATCCCCTTTCA
GAGTCCCTATCGACAAGGGGGT
>OTU_152
TAGACATAAGACAGCCTATGTTAAACACCCCTGATAAGGCCTCCAAACAAAATAGGCCCT
GCCTGAATGTCTTTGGTTGGGGCGACCGCGGGGACATAAAGAACCCCCACGTGGAATGGG
AGTACTTCTCCCAGAGCTAAGAGCTACGGCTCTAGGCAACAGAATTTCTGACCAGCAAGA
TCCGGTACATCCGATCAACGGACCGAGTTACCCTAGGGATAACAGCGCAATCCCCTTCCA
GAGTCCTTATCGACAAGGGGGT
>OTU_153
TAGGCAGCAAACAGATCGTACTAAATATCCCCTAATAAAGGAACAAAGCATACGAAACCT
GACCCAATGCCTTTGGTTGGGGCGACCGCGGGGAAACAAAAAACCCCCATGTGGAACGGG
ACTACCCATCCTCCAAACAAGAGCCCCCGCTCTAAAAAACAGAACATCTGACCTACAAGA
TCCGGCAGAGCCGATCAACGAACCGAGTTACCCTAGGGATAACAGCGCAATCCCCTTATA
GAGCCCATATCGACAAGGGGGT
>OTU_155
CAGACACAAGGCAGCCCACGTTAATAACCTTCAAATAAGAAACAAAACTAAGTGGAGCTC
TGCCAGAATGTCTTTGGTTGGGGCGACCGCGGGGAAAAACCAAACCCCCATGTGGAAAAG
GAGGACACCTCCTACAACCCAGAGCCACTGCTCTAAGTAACAGAACTTCTGACCAAAATG
ATCCGGCAACGCCGATCAACGGACCGAGTTACCCTAGGGATAACAGCGCAATCCTCTTCC
AGAGCCCATATCGACAAGAGGGT
>OTU_156
AAGACACTAAAGCAGCCCATGTTAAAACACCCCTAAAAAGGATTAAACCTAATGAACCTC
TGCCCTGATGTCTTTGGTTGGGGCGACCACGGGGAGACATAGAACCCCCGCGCGGGAGGA
ATACCCTTTCTTCCTTACAACCAAGAGCCCCCGCTCTAATAAACAGAATTTCTGACCTAT
ATAGATCCGGCAAAGCCGATCAACGGACCGAGTTACCCCAGGGATAACAGCGCAATCCCC
TTCTAGAGCCCATATCGACAAGGGGGC
>OTU_158
CAAACACTTAAATTAATTATGTAACCATCCACCTCCCAGGATATAAACAAAATATACAAT
ACTCCTAATTTAACTGTTTTTGGTTGGGGTGACCAAGGGGAAAAACAAATCCCCCTCATC
GATTGAGTACTAAGTACTTAAAAATTAGAATGACAGTTCTAATTAATAAAATATTTATCG
AAAAATGACCCAGGACTTCCTGATCAATGAACCAAGTTACCCTAGGGATAACAGCGCAAT
CCTTTCTCAGAGTCCCTATCGAAGAAAGGGT
>OTU_160
TAAACACTTAAGTTACTTTTAAATATTAAAACTTCCCTGCCTTTGGGTATAAAACATAAA
ATAATCTCCTAACTTAACTTGTTTTTGGTTGGGGCGACCAAGGGGAAAAACAGAACCCCC
TTATCGACTGGGTGAGAAATCACTCAAAATTAGAACTACAGTTCTAATTAATAAAAAATT
TAACGAACAATGACCCAGGAAAATAAGATCCTGATCAATGAACCAAGTTACCCTAGGGAT
AACAGCGCAATCCTTTCTTAGAGTCCCCATCGCCGAAAGGGT
>OTU_161
TAAACACTTAAGTTACTATTAACACAACATCTCTTTCCAAGGACATAAATACAACCACTT
AATTTGATAACTTAACTTGTTTTTGGTTGGGGCGACCAAGGGGAAAAACAAAACCCCCTT
ATCGAATGCGTGAAAACTCACCTAAAAATTAGAGTAACAACTCTAATTAATAGAAAATCT
AACGAACAATGACCCAGAAGTCTCACACTTCCGATCAATGAACCAAGTTACCCTAGGGAT
AACAGCGCAATCCTTTCCCAGAGCCCCCATCGCCGAAAGGGT
>OTU_162
CAAATACTTAAGTTACTATTACTTCATTAAAAACCCTAAGGGATTAACCACATTAATAAT
AGCCTAACTTAACATTTTCGGTTGGGGCGACCAAGGAGTAAAAGAAAACCTCCTAATCGA
TTGAGTATTTACTTAAAAATCTGAATGACAATTCCGATTTATAGAAAATCTAACGAATAA
TGACCCAGGATTTTAAATTTCCTGATCAATGAACCAAGTTACCCTAGGGATAACAGCGCA
ATCCTTTCTAAGAGCCCATATCGCCGAAAGGGT
>OTU_164
GTAATTTTATTATTGTTATTTAAAATATTTAGATAGCAATATATAAATTTTAATTGGGGT
GATTAAGGAATAAGTTGAATATAGTAACTTCCTTAAATTGAATATTTATAGATAAAGTAG
CCGATATAATATTGCTTATAATACAGTTACCATAGGGATAACAGCGTAATTCGTTTAGAG
AGTTCTTATTGAAAAACGAGA
